# Supplementary material for: A fully joint Bayesian quantitative trait locus mapping of human protein abundance in plasma
Source: PLoS Comput Biol. 2020 Jun 3;16(6):e1007882. doi: 10.1371/journal.pcbi.1007882 (PMC7295243; doi:10.1371/journal.pcbi.1007882)
Supplement: S5 Table — Comparison with the univariate two-stage analysis using GEMMA, individual hits. (XLSX) [file pcbi.1007882.s010.xlsx]

## Sheet: S5 - compare GEMMA, individual
Locus ID	LOCUS analysis: validated	GEMMA analysis: validated	SNP	SNP chr	SNP position	SNP in LOCUS panel	Protein	Protein name	UniProt ID	Protein SOMAID	Platform	Type	GEMMA disc p-value	GEMMA valid p-value
1	Yes	No	rs7772063	6	31906334	Yes	CFAB	Factor B	P00751		MS	Cis
2	No	Yes	rs114481340	6	31878433	No	CO4A	C4a	P0C0L4		MS	Cis	3.1672e-19	2.80775e-28
2	Yes	No	rs9267677	6	31892641	Yes	CO4A	C4a	P0C0L4		MS	Cis
2	Yes	No	rs433061	6	32014828	Yes	CO4A	C4a	P0C0L4		MS	Cis
2	No	Yes	rs1150758	6	32028149	No	CO4A	C4a	P0C0L4		MS	Cis	8.72657e-20	2.22134e-18
2	No	Yes	rs2621326	6	32783896	No	CO4A	C4a	P0C0L4		MS	Cis	5.74205e-26	1.74031e-05
2	No	Yes	rs1894408	6	32786833	Yes	CO4A	C4a	P0C0L4		MS	Cis	7.96871e-26	2.56991e-07
2	No	Yes	rs1894406	6	32787056	Yes	CO4A	C4a	P0C0L4		MS	Cis	7.96871e-26	2.23389e-08
2	No	Yes	rs2857106	6	32787570	No	CO4A	C4a	P0C0L4		MS	Cis	7.96871e-26	7.51452e-06
2	No	Yes	rs2621323	6	32788707	Yes	CO4A	C4a	P0C0L4		MS	Cis	7.96871e-26	3.36323e-05
2	No	Yes	rs2621322	6	32788712	No	CO4A	C4a	P0C0L4		MS	Cis	7.96871e-26	4.51423e-06
2	No	Yes	rs2621321	6	32789480	No	CO4A	C4a	P0C0L4		MS	Cis	7.96871e-26	4.80003e-06
2	No	Yes	rs2857103	6	32791299	No	CO4A	C4a	P0C0L4		MS	Cis	1.86303e-14	1.85854e-05
2	No	Yes	rs2857101	6	32794676	No	CO4A	C4a	P0C0L4		MS	Cis	9.06148e-26	3.2783e-06
2	No	Yes	rs241456	6	32795965	No	CO4A	C4a	P0C0L4		MS	Cis	9.06148e-26	1.88668e-06
2	No	Yes	rs2071546	6	32796057	No	CO4A	C4a	P0C0L4		MS	Cis	4.7889e-13	3.00429e-06
2	No	Yes	rs241454	6	32796144	No	CO4A	C4a	P0C0L4		MS	Cis	5.08899e-13	1.88668e-06
2	No	Yes	rs241453	6	32796226	No	CO4A	C4a	P0C0L4		MS	Cis	5.74205e-26	1.94576e-06
2	No	Yes	rs241451	6	32796480	No	CO4A	C4a	P0C0L4		MS	Cis	5.74205e-26	9.94792e-06
2	No	Yes	rs17034	6	32796521	No	CO4A	C4a	P0C0L4		MS	Cis	9.06148e-26	3.17989e-06
2	No	Yes	rs241444	6	32797109	No	CO4A	C4a	P0C0L4		MS	Cis	9.06148e-26	1.8551e-06
2	No	Yes	rs241440	6	32797361	No	CO4A	C4a	P0C0L4		MS	Cis	1.37429e-23	1.28933e-06
2	No	Yes	rs60045856	6	32799845	Yes	CO4A	C4a	P0C0L4		MS	Cis	9.06148e-26	1.60944e-13
3	Yes	No	rs71623870	5	40966676	Yes	CO7	C7	P10643		MS	Cis
4	Yes	No	rs72696900	1	150425256	Yes	ECM1	ECM1	Q16610		MS	Cis
5	Yes	No	rs55785724	5	176817583	Yes	FA12	Coagulation factor XII	P00748		MS	Cis
6	No	Yes	rs9842073	3	186321527	No	FETUA	a2-HS-Glycoprotein	P02765		MS	Cis	8.82932e-11	1.18233e-06
6	No	Yes	rs4686790	3	186321982	No	FETUA	a2-HS-Glycoprotein	P02765		MS	Cis	8.82932e-11	1.18233e-06
6	No	Yes	rs10937254	3	186325246	No	FETUA	a2-HS-Glycoprotein	P02765		MS	Cis	8.82932e-11	9.47716e-07
6	No	Yes	rs10937255	3	186325261	No	FETUA	a2-HS-Glycoprotein	P02765		MS	Cis	7.82584e-11	9.47716e-07
6	No	Yes	rs6775934	3	186326299	No	FETUA	a2-HS-Glycoprotein	P02765		MS	Cis	7.82584e-11	9.47716e-07
6	No	Yes	rs6779468	3	186327314	No	FETUA	a2-HS-Glycoprotein	P02765		MS	Cis	7.82584e-11	9.47716e-07
6	No	Yes	rs12486044	3	186328073	No	FETUA	a2-HS-Glycoprotein	P02765		MS	Cis	7.82584e-11	9.47716e-07
6	No	Yes	rs6788635	3	186328121	No	FETUA	a2-HS-Glycoprotein	P02765		MS	Cis	7.82584e-11	9.47716e-07
6	No	Yes	rs2681428	3	186328992	No	FETUA	a2-HS-Glycoprotein	P02765		MS	Cis	6.20408e-11	1.9295e-06
6	No	Yes	rs2518134	3	186332182	No	FETUA	a2-HS-Glycoprotein	P02765		MS	Cis	8.70768e-14	4.71098e-10
6	Yes	Yes	rs2593813	3	186332571	Yes	FETUA	a2-HS-Glycoprotein	P02765		MS	Cis	1.47948e-13	6.2964e-10
6	No	Yes	rs2070633	3	186335941	No	FETUA	a2-HS-Glycoprotein	P02765		MS	Cis	3.48027e-12	1.60303e-08
6	No	Yes	rs2070634	3	186336027	No	FETUA	a2-HS-Glycoprotein	P02765		MS	Cis	7.18681e-12	5.86064e-09
6	No	Yes	rs4917	3	186337713	No	FETUA	a2-HS-Glycoprotein	P02765		MS	Cis	1.74553e-12	2.23706e-09
6	No	Yes	rs2518136	3	186337827	No	FETUA	a2-HS-Glycoprotein	P02765		MS	Cis	1.71302e-11	8.34644e-09
6	No	Yes	rs1900618	3	186338135	No	FETUA	a2-HS-Glycoprotein	P02765		MS	Cis	7.55783e-13	1.32781e-09
6	No	Yes	rs4918	3	186338382	No	FETUA	a2-HS-Glycoprotein	P02765		MS	Cis	1.77036e-12	1.32781e-09
6	No	Yes	rs7635884	3	186341191	No	FETUA	a2-HS-Glycoprotein	P02765		MS	Cis	5.36753e-12	1.27147e-09
6	No	Yes	rs13073106	3	186342060	No	FETUA	a2-HS-Glycoprotein	P02765		MS	Cis	5.36753e-12	1.27147e-09
7	Yes	No	rs7553098	1	196831608	Yes	FHR1	Complement factor H-related protein 1 (FHR-1)	Q03591		MS	Cis
7	No	Yes	rs57426012	1	196837456	No	FHR1	Complement factor H-related protein 1 (FHR-1)	Q03591		MS	Cis	9.46843e-11	8.79491e-24
7	No	Yes	rs59893641	1	196837651	No	FHR1	Complement factor H-related protein 1 (FHR-1)	Q03591		MS	Cis	2.42574e-12	1.47601e-33
7	No	Yes	rs58817907	1	196837960	No	FHR1	Complement factor H-related protein 1 (FHR-1)	Q03591		MS	Cis	2.42574e-12	1.04075e-23
7	No	Yes	rs35002268	1	196838511	No	FHR1	Complement factor H-related protein 1 (FHR-1)	Q03591		MS	Cis	9.46843e-11	2.34064e-23
7	No	Yes	rs34673990	1	196838757	No	FHR1	Complement factor H-related protein 1 (FHR-1)	Q03591		MS	Cis	9.46843e-11	2.34064e-23
7	No	Yes	rs35445694	1	196838865	No	FHR1	Complement factor H-related protein 1 (FHR-1)	Q03591		MS	Cis	9.46843e-11	2.34064e-23
7	No	Yes	rs35155714	1	196838929	No	FHR1	Complement factor H-related protein 1 (FHR-1)	Q03591		MS	Cis	9.46843e-11	2.34064e-23
7	No	Yes	rs7547477	1	196839292	No	FHR1	Complement factor H-related protein 1 (FHR-1)	Q03591		MS	Cis	9.46843e-11	2.34064e-23
7	No	Yes	rs2336536	1	196839514	No	FHR1	Complement factor H-related protein 1 (FHR-1)	Q03591		MS	Cis	9.46843e-11	2.34064e-23
7	No	Yes	rs7514704	1	196839991	No	FHR1	Complement factor H-related protein 1 (FHR-1)	Q03591		MS	Cis	1.49955e-12	2.34064e-23
7	No	Yes	rs7519492	1	196840125	No	FHR1	Complement factor H-related protein 1 (FHR-1)	Q03591		MS	Cis	7.03345e-11	2.34064e-23
7	No	Yes	rs7519501	1	196840173	No	FHR1	Complement factor H-related protein 1 (FHR-1)	Q03591		MS	Cis	6.17703e-11	2.34064e-23
7	No	Yes	rs7517587	1	196840765	No	FHR1	Complement factor H-related protein 1 (FHR-1)	Q03591		MS	Cis	6.17703e-11	2.34064e-23
7	No	Yes	rs57809726	1	196841377	No	FHR1	Complement factor H-related protein 1 (FHR-1)	Q03591		MS	Cis	6.17703e-11	2.34064e-23
7	No	Yes	rs13375144	1	196841690	No	FHR1	Complement factor H-related protein 1 (FHR-1)	Q03591		MS	Cis	1.49955e-12	2.34064e-23
7	No	Yes	rs13375150	1	196841839	No	FHR1	Complement factor H-related protein 1 (FHR-1)	Q03591		MS	Cis	6.17703e-11	2.34064e-23
7	No	Yes	rs13375236	1	196842271	No	FHR1	Complement factor H-related protein 1 (FHR-1)	Q03591		MS	Cis	4.51226e-38	2.34064e-23
7	No	Yes	rs28413658	1	196843400	No	FHR1	Complement factor H-related protein 1 (FHR-1)	Q03591		MS	Cis	5.36482e-11	3.17551e-23
7	No	Yes	rs2336504	1	196843654	No	FHR1	Complement factor H-related protein 1 (FHR-1)	Q03591		MS	Cis	1.25813e-12	2.6373e-23
7	No	Yes	rs2336505	1	196843655	No	FHR1	Complement factor H-related protein 1 (FHR-1)	Q03591		MS	Cis	5.36482e-11	3.45766e-23
7	No	Yes	rs6428363	1	196843711	No	FHR1	Complement factor H-related protein 1 (FHR-1)	Q03591		MS	Cis	3.03383e-11	2.99937e-31
7	No	Yes	rs34510603	1	196843749	No	FHR1	Complement factor H-related protein 1 (FHR-1)	Q03591		MS	Cis	1.25813e-12	3.17551e-23
7	No	Yes	rs6428364	1	196844049	No	FHR1	Complement factor H-related protein 1 (FHR-1)	Q03591		MS	Cis	5.36482e-11	1.8526e-23
7	No	Yes	rs6428365	1	196844131	No	FHR1	Complement factor H-related protein 1 (FHR-1)	Q03591		MS	Cis	8.43707e-13	1.69378e-23
7	No	Yes	rs6428366	1	196844167	No	FHR1	Complement factor H-related protein 1 (FHR-1)	Q03591		MS	Cis	1.25813e-12	1.69378e-23
7	No	Yes	rs6428367	1	196844192	No	FHR1	Complement factor H-related protein 1 (FHR-1)	Q03591		MS	Cis	5.36482e-11	1.69378e-23
7	No	Yes	rs6428368	1	196844310	No	FHR1	Complement factor H-related protein 1 (FHR-1)	Q03591		MS	Cis	5.36482e-11	2.14786e-23
7	No	Yes	rs6428369	1	196844335	No	FHR1	Complement factor H-related protein 1 (FHR-1)	Q03591		MS	Cis	4.55681e-11	2.84634e-23
7	No	Yes	rs6428370	1	196844593	No	FHR1	Complement factor H-related protein 1 (FHR-1)	Q03591		MS	Cis	8.57426e-11	3.17875e-31
7	No	Yes	rs141673826	1	196849630	No	FHR1	Complement factor H-related protein 1 (FHR-1)	Q03591		MS	Cis	6.6435e-11	4.34832e-24
7	No	Yes	rs7413744	1	196850528	No	FHR1	Complement factor H-related protein 1 (FHR-1)	Q03591		MS	Cis	6.6435e-11	2.75971e-25
7	No	Yes	rs10801575	1	196852781	No	FHR1	Complement factor H-related protein 1 (FHR-1)	Q03591		MS	Cis	1.41051e-12	6.87629e-25
7	No	Yes	rs7536280	1	196853166	No	FHR1	Complement factor H-related protein 1 (FHR-1)	Q03591		MS	Cis	1.41051e-12	7.44274e-24
7	No	Yes	rs7412203	1	196855954	No	FHR1	Complement factor H-related protein 1 (FHR-1)	Q03591		MS	Cis	6.6435e-11	4.14684e-06
7	No	Yes	rs57050675	1	196859544	No	FHR1	Complement factor H-related protein 1 (FHR-1)	Q03591		MS	Cis	2.54713e-15	7.44274e-24
7	No	Yes	rs12734260	1	196865417	No	FHR1	Complement factor H-related protein 1 (FHR-1)	Q03591		MS	Cis	3.1975e-13	1.51952e-25
7	No	Yes	rs6691372	1	196866730	No	FHR1	Complement factor H-related protein 1 (FHR-1)	Q03591		MS	Cis	3.1975e-13	1.51952e-25
7	No	Yes	rs34833349	1	196870299	No	FHR1	Complement factor H-related protein 1 (FHR-1)	Q03591		MS	Cis	3.1975e-13	4.78181e-24
7	No	Yes	rs6663209	1	196872515	No	FHR1	Complement factor H-related protein 1 (FHR-1)	Q03591		MS	Cis	2.54231e-15	5.79249e-24
7	No	Yes	rs35762507	1	196872588	No	FHR1	Complement factor H-related protein 1 (FHR-1)	Q03591		MS	Cis	2.4146e-47	4.51485e-24
7	No	Yes	rs7417769	1	196876458	No	FHR1	Complement factor H-related protein 1 (FHR-1)	Q03591		MS	Cis	3.1975e-13	5.79249e-24
7	No	Yes	rs35881325	1	196876879	No	FHR1	Complement factor H-related protein 1 (FHR-1)	Q03591		MS	Cis	3.1975e-13	4.79903e-24
7	No	Yes	rs9427922	1	196880607	No	FHR1	Complement factor H-related protein 1 (FHR-1)	Q03591		MS	Cis	2.54231e-15	5.79249e-24
7	No	Yes	rs7522952	1	196882344	No	FHR1	Complement factor H-related protein 1 (FHR-1)	Q03591		MS	Cis	3.1975e-13	1.78362e-25
7	No	Yes	rs7533270	1	196882503	No	FHR1	Complement factor H-related protein 1 (FHR-1)	Q03591		MS	Cis	2.73804e-15	4.79903e-24
7	Yes	No	rs80092366	1	196883469	Yes	FHR1	Complement factor H-related protein 1 (FHR-1)	Q03591		MS	Cis
7	No	Yes	rs6662876	1	196884743	No	FHR1	Complement factor H-related protein 1 (FHR-1)	Q03591		MS	Cis	1.94304e-47	4.51485e-24
7	No	Yes	rs1971579	1	196887181	No	FHR1	Complement factor H-related protein 1 (FHR-1)	Q03591		MS	Cis	3.52103e-47	2.57919e-25
7	No	Yes	rs7537449	1	196891663	No	FHR1	Complement factor H-related protein 1 (FHR-1)	Q03591		MS	Cis	1.12941e-24	2.19167e-24
7	No	Yes	rs35473140	1	196892534	No	FHR1	Complement factor H-related protein 1 (FHR-1)	Q03591		MS	Cis	2.54231e-15	2.57861e-25
7	No	Yes	rs73080140	1	196893396	No	FHR1	Complement factor H-related protein 1 (FHR-1)	Q03591		MS	Cis	9.03524e-26	2.19167e-24
7	No	Yes	rs4086175	1	196894326	No	FHR1	Complement factor H-related protein 1 (FHR-1)	Q03591		MS	Cis	1.35244e-63	4.01777e-24
7	No	Yes	rs3906115	1	196894534	No	FHR1	Complement factor H-related protein 1 (FHR-1)	Q03591		MS	Cis	1.30193e-14	2.19438e-24
7	No	Yes	rs56291469	1	196895087	No	FHR1	Complement factor H-related protein 1 (FHR-1)	Q03591		MS	Cis	9.03524e-26	4.01777e-24
7	No	Yes	rs7522084	1	196896283	No	FHR1	Complement factor H-related protein 1 (FHR-1)	Q03591		MS	Cis	9.51857e-75	2.19167e-24
7	No	Yes	rs1925969	1	196897222	No	FHR1	Complement factor H-related protein 1 (FHR-1)	Q03591		MS	Cis	4.28772e-26	8.71491e-25
7	No	Yes	rs7538501	1	196901753	No	FHR1	Complement factor H-related protein 1 (FHR-1)	Q03591		MS	Cis	9.03524e-26	2.86625e-27
7	No	Yes	rs9427927	1	196909513	No	FHR1	Complement factor H-related protein 1 (FHR-1)	Q03591		MS	Cis	2.93372e-15	2.78139e-25
7	No	Yes	rs9427648	1	196911048	No	FHR1	Complement factor H-related protein 1 (FHR-1)	Q03591		MS	Cis	2.54231e-15	2.78139e-25
7	No	Yes	rs9427929	1	196912243	No	FHR1	Complement factor H-related protein 1 (FHR-1)	Q03591		MS	Cis	2.54231e-15	2.78139e-25
7	No	Yes	rs10922150	1	196917552	No	FHR1	Complement factor H-related protein 1 (FHR-1)	Q03591		MS	Cis	2.54231e-15	2.11403e-25
7	No	Yes	rs3828032	1	196920178	No	FHR1	Complement factor H-related protein 1 (FHR-1)	Q03591		MS	Cis	9.03524e-26	1.68408e-25
7	No	Yes	rs7529347	1	196923315	No	FHR1	Complement factor H-related protein 1 (FHR-1)	Q03591		MS	Cis	2.54231e-15	2.78139e-25
7	No	Yes	rs9427935	1	196925076	No	FHR1	Complement factor H-related protein 1 (FHR-1)	Q03591		MS	Cis	9.51857e-75	2.78139e-25
7	No	Yes	rs67866095	1	196926584	No	FHR1	Complement factor H-related protein 1 (FHR-1)	Q03591		MS	Cis	9.03524e-26	6.32932e-26
7	No	Yes	rs3748556	1	196926956	No	FHR1	Complement factor H-related protein 1 (FHR-1)	Q03591		MS	Cis	2.54231e-15	2.11403e-25
7	No	Yes	rs3748555	1	196926973	No	FHR1	Complement factor H-related protein 1 (FHR-1)	Q03591		MS	Cis	9.03524e-26	1.68408e-25
7	No	Yes	rs9427652	1	196927771	No	FHR1	Complement factor H-related protein 1 (FHR-1)	Q03591		MS	Cis	9.03524e-26	1.68408e-25
7	No	Yes	rs12727781	1	196927788	No	FHR1	Complement factor H-related protein 1 (FHR-1)	Q03591		MS	Cis	2.54231e-15	1.29962e-28
7	No	Yes	rs138459467	1	196932462	No	FHR1	Complement factor H-related protein 1 (FHR-1)	Q03591		MS	Cis	9.03524e-26	2.22792e-15
7	No	Yes	rs7541682	1	196932854	No	FHR1	Complement factor H-related protein 1 (FHR-1)	Q03591		MS	Cis	3.02833e-15	1.10979e-25
7	No	Yes	rs9427938	1	196933245	No	FHR1	Complement factor H-related protein 1 (FHR-1)	Q03591		MS	Cis	9.03524e-26	2.78139e-25
7	No	Yes	rs7548145	1	196935696	No	FHR1	Complement factor H-related protein 1 (FHR-1)	Q03591		MS	Cis	9.51857e-75	2.78139e-25
7	No	Yes	rs73080175	1	196937331	No	FHR1	Complement factor H-related protein 1 (FHR-1)	Q03591		MS	Cis	9.03524e-26	1.25424e-21
7	No	Yes	rs72012741	1	196942932	No	FHR1	Complement factor H-related protein 1 (FHR-1)	Q03591		MS	Cis	9.51857e-75	1.11087e-20
7	No	Yes	rs9427657	1	196943321	No	FHR1	Complement factor H-related protein 1 (FHR-1)	Q03591		MS	Cis	6.77936e-16	2.3703e-20
7	No	Yes	rs6702340	1	196945050	No	FHR1	Complement factor H-related protein 1 (FHR-1)	Q03591		MS	Cis	3.13602e-26	3.18721e-19
7	No	Yes	rs6657246	1	196946131	No	FHR1	Complement factor H-related protein 1 (FHR-1)	Q03591		MS	Cis	9.51857e-75	2.1965e-19
7	No	Yes	rs1170881	1	196949271	No	FHR1	Complement factor H-related protein 1 (FHR-1)	Q03591		MS	Cis	3.53387e-15	9.98863e-20
7	No	Yes	rs1170883	1	196951471	No	FHR1	Complement factor H-related protein 1 (FHR-1)	Q03591		MS	Cis	6.14446e-38	9.76619e-19
7	No	Yes	rs12092294	1	196966853	No	FHR1	Complement factor H-related protein 1 (FHR-1)	Q03591		MS	Cis	4.67399e-18	7.88493e-19
7	No	Yes	rs6670056	1	196982776	No	FHR1	Complement factor H-related protein 1 (FHR-1)	Q03591		MS	Cis	2.7704e-59	3.83183e-18
7	No	Yes	rs1576878	1	196991325	No	FHR1	Complement factor H-related protein 1 (FHR-1)	Q03591		MS	Cis	1.33848e-64	2.10382e-18
7	No	Yes	rs1576879	1	196992318	No	FHR1	Complement factor H-related protein 1 (FHR-1)	Q03591		MS	Cis	4.14687e-64	5.88644e-18
7	No	Yes	rs1412638	1	196995638	No	FHR1	Complement factor H-related protein 1 (FHR-1)	Q03591		MS	Cis	6.07175e-36	1.84855e-17
7	No	Yes	rs12039586	1	196997452	No	FHR1	Complement factor H-related protein 1 (FHR-1)	Q03591		MS	Cis	8.69146e-76	1.72444e-17
7	No	Yes	rs2336595	1	197000476	No	FHR1	Complement factor H-related protein 1 (FHR-1)	Q03591		MS	Cis	6.90484e-60	1.51153e-17
7	No	Yes	chr1:197004158:I	1	197004158	No	FHR1	Complement factor H-related protein 1 (FHR-1)	Q03591		MS	Cis	5.98134e-77	2.55573e-16
7	No	Yes	rs34490937	1	197004734	No	FHR1	Complement factor H-related protein 1 (FHR-1)	Q03591		MS	Cis	2.53465e-18	4.9139e-17
7	No	Yes	rs1332669	1	197005883	No	FHR1	Complement factor H-related protein 1 (FHR-1)	Q03591		MS	Cis	5.98134e-77	4.9139e-17
7	No	Yes	rs857022	1	197007755	No	FHR1	Complement factor H-related protein 1 (FHR-1)	Q03591		MS	Cis	2.80012e-18	4.9139e-17
7	No	Yes	rs11311263	1	197010737	No	FHR1	Complement factor H-related protein 1 (FHR-1)	Q03591		MS	Cis	2.23455e-18	4.9139e-17
7	No	Yes	rs857026	1	197012194	No	FHR1	Complement factor H-related protein 1 (FHR-1)	Q03591		MS	Cis	4.59672e-77	4.9139e-17
7	No	Yes	rs10754211	1	197016960	No	FHR1	Complement factor H-related protein 1 (FHR-1)	Q03591		MS	Cis	7.60932e-34	1.33071e-16
7	No	Yes	rs857017	1	197019055	No	FHR1	Complement factor H-related protein 1 (FHR-1)	Q03591		MS	Cis	4.59672e-77	4.9139e-17
7	No	Yes	chr1:197022090:D	1	197022090	No	FHR1	Complement factor H-related protein 1 (FHR-1)	Q03591		MS	Cis	2.23455e-18	4.9139e-17
7	No	Yes	rs17514317	1	197022093	No	FHR1	Complement factor H-related protein 1 (FHR-1)	Q03591		MS	Cis	2.16866e-18	4.9139e-17
7	No	Yes	rs1412634	1	197023156	No	FHR1	Complement factor H-related protein 1 (FHR-1)	Q03591		MS	Cis	4.92189e-36	3.92516e-17
7	No	Yes	rs1794003	1	197024643	No	FHR1	Complement factor H-related protein 1 (FHR-1)	Q03591		MS	Cis	4.59672e-77	4.9139e-17
7	No	Yes	rs1759009	1	197026672	No	FHR1	Complement factor H-related protein 1 (FHR-1)	Q03591		MS	Cis	3.27196e-23	1.80689e-17
7	No	Yes	rs1412633	1	197027220	No	FHR1	Complement factor H-related protein 1 (FHR-1)	Q03591		MS	Cis	4.59672e-77	1.35599e-17
7	No	Yes	rs1759007	1	197027606	No	FHR1	Complement factor H-related protein 1 (FHR-1)	Q03591		MS	Cis	4.59672e-77	1.80689e-17
7	No	Yes	rs1759006	1	197031664	No	FHR1	Complement factor H-related protein 1 (FHR-1)	Q03591		MS	Cis	8.46344e-34	5.22623e-17
7	No	Yes	rs4915148	1	197035538	No	FHR1	Complement factor H-related protein 1 (FHR-1)	Q03591		MS	Cis	1.40436e-33	5.22623e-17
7	No	Yes	rs1412632	1	197036868	No	FHR1	Complement factor H-related protein 1 (FHR-1)	Q03591		MS	Cis	4.65742e-28	5.22623e-17
7	No	Yes	rs1115246	1	197037449	No	FHR1	Complement factor H-related protein 1 (FHR-1)	Q03591		MS	Cis	5.39259e-28	6.40829e-17
7	No	Yes	rs10922160	1	197040243	No	FHR1	Complement factor H-related protein 1 (FHR-1)	Q03591		MS	Cis	1.45282e-27	5.22623e-17
7	No	Yes	rs7530299	1	197044165	No	FHR1	Complement factor H-related protein 1 (FHR-1)	Q03591		MS	Cis	1.07569e-34	1.40692e-15
7	No	Yes	rs7530627	1	197044480	No	FHR1	Complement factor H-related protein 1 (FHR-1)	Q03591		MS	Cis	3.89386e-21	5.22623e-17
7	No	Yes	rs6428383	1	197044770	No	FHR1	Complement factor H-related protein 1 (FHR-1)	Q03591		MS	Cis	5.39259e-28	5.22623e-17
7	No	Yes	rs6428384	1	197044821	No	FHR1	Complement factor H-related protein 1 (FHR-1)	Q03591		MS	Cis	5.39259e-28	5.22623e-17
7	No	Yes	rs1855115	1	197046782	No	FHR1	Complement factor H-related protein 1 (FHR-1)	Q03591		MS	Cis	5.39259e-28	7.29319e-13
7	No	Yes	rs1576877	1	197047639	No	FHR1	Complement factor H-related protein 1 (FHR-1)	Q03591		MS	Cis	5.39259e-28	1.80689e-17
7	No	Yes	rs35482211	1	197048673	No	FHR1	Complement factor H-related protein 1 (FHR-1)	Q03591		MS	Cis	5.39259e-28	5.22623e-17
7	No	Yes	rs4915309	1	197048781	No	FHR1	Complement factor H-related protein 1 (FHR-1)	Q03591		MS	Cis	4.20597e-28	5.22623e-17
7	No	Yes	rs4915313	1	197049355	No	FHR1	Complement factor H-related protein 1 (FHR-1)	Q03591		MS	Cis	5.39259e-28	5.22623e-17
7	No	Yes	rs34286351	1	197050775	No	FHR1	Complement factor H-related protein 1 (FHR-1)	Q03591		MS	Cis	5.39259e-28	1.74007e-16
7	No	Yes	rs10754212	1	197051702	No	FHR1	Complement factor H-related protein 1 (FHR-1)	Q03591		MS	Cis	5.39259e-28	7.29319e-13
7	No	Yes	rs1537319	1	197052804	No	FHR1	Complement factor H-related protein 1 (FHR-1)	Q03591		MS	Cis	5.39259e-28	5.22623e-17
7	No	Yes	rs12677	1	197053373	No	FHR1	Complement factor H-related protein 1 (FHR-1)	Q03591		MS	Cis	4.20597e-28	5.22623e-17
7	No	Yes	rs10733087	1	197055782	No	FHR1	Complement factor H-related protein 1 (FHR-1)	Q03591		MS	Cis	5.39259e-28	5.22623e-17
7	No	Yes	rs10754213	1	197055925	No	FHR1	Complement factor H-related protein 1 (FHR-1)	Q03591		MS	Cis	5.39259e-28	5.22623e-17
7	No	Yes	rs2151133	1	197058036	No	FHR1	Complement factor H-related protein 1 (FHR-1)	Q03591		MS	Cis	5.39259e-28	5.22623e-17
7	No	Yes	rs10801587	1	197058380	No	FHR1	Complement factor H-related protein 1 (FHR-1)	Q03591		MS	Cis	5.39259e-28	1.80689e-17
7	No	Yes	rs4915315	1	197059878	No	FHR1	Complement factor H-related protein 1 (FHR-1)	Q03591		MS	Cis	5.39259e-28	5.22623e-17
7	No	Yes	rs10754214	1	197059892	No	FHR1	Complement factor H-related protein 1 (FHR-1)	Q03591		MS	Cis	5.39259e-28	5.22623e-17
7	No	Yes	rs4915316	1	197059928	No	FHR1	Complement factor H-related protein 1 (FHR-1)	Q03591		MS	Cis	5.39259e-28	5.22623e-17
7	No	Yes	rs6428387	1	197061557	No	FHR1	Complement factor H-related protein 1 (FHR-1)	Q03591		MS	Cis	1.38884e-33	5.22623e-17
7	No	Yes	rs4915156	1	197062820	No	FHR1	Complement factor H-related protein 1 (FHR-1)	Q03591		MS	Cis	5.39259e-28	1.80689e-17
7	No	Yes	rs10801588	1	197062923	No	FHR1	Complement factor H-related protein 1 (FHR-1)	Q03591		MS	Cis	5.39259e-28	5.22623e-17
7	No	Yes	rs7539642	1	197063841	No	FHR1	Complement factor H-related protein 1 (FHR-1)	Q03591		MS	Cis	5.39259e-28	5.22623e-17
7	No	Yes	rs1953064	1	197064826	No	FHR1	Complement factor H-related protein 1 (FHR-1)	Q03591		MS	Cis	5.39259e-28	5.22623e-17
7	No	Yes	chr1:197064896:I	1	197064896	No	FHR1	Complement factor H-related protein 1 (FHR-1)	Q03591		MS	Cis	5.39259e-28	9.00365e-17
7	No	Yes	rs3891964	1	197066074	No	FHR1	Complement factor H-related protein 1 (FHR-1)	Q03591		MS	Cis	5.39259e-28	5.22623e-17
7	No	Yes	rs1412640	1	197070815	No	FHR1	Complement factor H-related protein 1 (FHR-1)	Q03591		MS	Cis	4.26039e-27	4.17768e-17
7	No	Yes	rs10922165	1	197078065	No	FHR1	Complement factor H-related protein 1 (FHR-1)	Q03591		MS	Cis	5.17467e-28	5.22623e-17
7	No	Yes	rs10648756	1	197078336	No	FHR1	Complement factor H-related protein 1 (FHR-1)	Q03591		MS	Cis	2.8052e-28	5.22623e-17
7	No	Yes	rs6703400	1	197078400	No	FHR1	Complement factor H-related protein 1 (FHR-1)	Q03591		MS	Cis	2.8052e-28	5.22623e-17
7	No	Yes	rs4915327	1	197079130	No	FHR1	Complement factor H-related protein 1 (FHR-1)	Q03591		MS	Cis	2.8052e-28	5.22623e-17
7	No	Yes	rs2026429	1	197079671	No	FHR1	Complement factor H-related protein 1 (FHR-1)	Q03591		MS	Cis	2.8052e-28	5.22623e-17
7	No	Yes	rs10922166	1	197080036	No	FHR1	Complement factor H-related protein 1 (FHR-1)	Q03591		MS	Cis	2.8052e-28	5.22623e-17
7	No	Yes	rs10801590	1	197080203	No	FHR1	Complement factor H-related protein 1 (FHR-1)	Q03591		MS	Cis	2.8052e-28	1.80689e-17
7	No	Yes	rs6671696	1	197083196	No	FHR1	Complement factor H-related protein 1 (FHR-1)	Q03591		MS	Cis	3.43031e-23	5.22623e-17
7	No	Yes	rs6680497	1	197083329	No	FHR1	Complement factor H-related protein 1 (FHR-1)	Q03591		MS	Cis	2.82589e-24	5.22623e-17
7	No	Yes	rs7411719	1	197085676	No	FHR1	Complement factor H-related protein 1 (FHR-1)	Q03591		MS	Cis	1.90367e-25	5.22623e-17
7	No	Yes	rs4915337	1	197091537	No	FHR1	Complement factor H-related protein 1 (FHR-1)	Q03591		MS	Cis	2.13056e-14	5.22623e-17
7	No	Yes	rs6685259	1	197093098	No	FHR1	Complement factor H-related protein 1 (FHR-1)	Q03591		MS	Cis	1.4076e-24	4.49402e-18
7	No	Yes	rs4915338	1	197093832	No	FHR1	Complement factor H-related protein 1 (FHR-1)	Q03591		MS	Cis	6.80069e-18	5.22623e-17
7	No	Yes	rs7534353	1	197096480	No	FHR1	Complement factor H-related protein 1 (FHR-1)	Q03591		MS	Cis	3.06256e-25	5.22623e-17
7	No	Yes	rs7542397	1	197096720	No	FHR1	Complement factor H-related protein 1 (FHR-1)	Q03591		MS	Cis	8.15776e-18	5.22623e-17
7	No	Yes	rs6695300	1	197098143	No	FHR1	Complement factor H-related protein 1 (FHR-1)	Q03591		MS	Cis	3.06256e-25	4.49402e-18
7	No	Yes	rs35659894	1	197104149	No	FHR1	Complement factor H-related protein 1 (FHR-1)	Q03591		MS	Cis	3.06256e-25	5.22623e-17
7	No	Yes	rs4556392	1	197106249	No	FHR1	Complement factor H-related protein 1 (FHR-1)	Q03591		MS	Cis	1.18702e-33	5.22623e-17
7	No	Yes	rs2151135	1	197106604	No	FHR1	Complement factor H-related protein 1 (FHR-1)	Q03591		MS	Cis	3.06256e-25	5.22623e-17
7	No	Yes	rs1332662	1	197108427	No	FHR1	Complement factor H-related protein 1 (FHR-1)	Q03591		MS	Cis	9.81532e-34	5.22623e-17
7	No	Yes	rs1332663	1	197109042	No	FHR1	Complement factor H-related protein 1 (FHR-1)	Q03591		MS	Cis	9.14843e-25	5.22623e-17
7	No	Yes	rs6677082	1	197112533	No	FHR1	Complement factor H-related protein 1 (FHR-1)	Q03591		MS	Cis	1.38878e-14	5.22623e-17
7	No	Yes	rs1571964	1	197113073	No	FHR1	Complement factor H-related protein 1 (FHR-1)	Q03591		MS	Cis	3.76993e-25	5.22623e-17
7	No	Yes	rs6656858	1	197113573	No	FHR1	Complement factor H-related protein 1 (FHR-1)	Q03591		MS	Cis	1.38878e-14	5.22623e-17
7	No	Yes	rs9726778	1	197116754	No	FHR1	Complement factor H-related protein 1 (FHR-1)	Q03591		MS	Cis	2.18198e-25	2.23345e-16
7	No	Yes	rs141022541	1	197130577	No	FHR1	Complement factor H-related protein 1 (FHR-1)	Q03591		MS	Cis	1.38878e-14	6.53355e-17
7	No	Yes	rs112404757	1	197130741	No	FHR1	Complement factor H-related protein 1 (FHR-1)	Q03591		MS	Cis	1.38878e-14	2.38948e-17
7	No	Yes	rs4342879	1	197131655	No	FHR1	Complement factor H-related protein 1 (FHR-1)	Q03591		MS	Cis	1.37512e-33	9.455e-17
7	No	Yes	rs4350226	1	197132378	No	FHR1	Complement factor H-related protein 1 (FHR-1)	Q03591		MS	Cis	1.64183e-25	7.51847e-17
7	No	Yes	rs10732295	1	197136645	No	FHR1	Complement factor H-related protein 1 (FHR-1)	Q03591		MS	Cis	1.64183e-25	7.79556e-17
7	No	Yes	rs6656448	1	197143278	No	FHR1	Complement factor H-related protein 1 (FHR-1)	Q03591		MS	Cis	2.51757e-25	2.54832e-16
7	No	Yes	rs6669113	1	197143279	No	FHR1	Complement factor H-related protein 1 (FHR-1)	Q03591		MS	Cis	2.51757e-25	1.94263e-16
7	No	Yes	rs4244141	1	197143618	No	FHR1	Complement factor H-related protein 1 (FHR-1)	Q03591		MS	Cis	1.31586e-14	9.12783e-17
7	No	Yes	rs5029273	1	197145382	No	FHR1	Complement factor H-related protein 1 (FHR-1)	Q03591		MS	Cis	1.26856e-14	2.54832e-16
7	No	Yes	rs7554890	1	197148618	No	FHR1	Complement factor H-related protein 1 (FHR-1)	Q03591		MS	Cis	1.26856e-14	2.54832e-16
7	No	Yes	rs7554995	1	197148761	No	FHR1	Complement factor H-related protein 1 (FHR-1)	Q03591		MS	Cis	9.1044e-25	1.33159e-16
7	No	Yes	rs7513826	1	197150638	No	FHR1	Complement factor H-related protein 1 (FHR-1)	Q03591		MS	Cis	1.19295e-14	1.33159e-16
7	No	Yes	rs1556763	1	197152149	No	FHR1	Complement factor H-related protein 1 (FHR-1)	Q03591		MS	Cis	1.26856e-14	2.54832e-16
7	No	Yes	rs7523013	1	197153188	No	FHR1	Complement factor H-related protein 1 (FHR-1)	Q03591		MS	Cis	2.51757e-25	9.12783e-17
7	No	Yes	rs6428390	1	197159112	No	FHR1	Complement factor H-related protein 1 (FHR-1)	Q03591		MS	Cis	1.39318e-15	2.54832e-16
7	No	Yes	rs4915378	1	197161212	No	FHR1	Complement factor H-related protein 1 (FHR-1)	Q03591		MS	Cis	3.30754e-25	2.54832e-16
7	No	Yes	rs4915379	1	197161428	No	FHR1	Complement factor H-related protein 1 (FHR-1)	Q03591		MS	Cis	1.26856e-14	1.89307e-16
7	No	Yes	rs10754219	1	197165186	No	FHR1	Complement factor H-related protein 1 (FHR-1)	Q03591		MS	Cis	1.26856e-14	1.33159e-16
7	No	Yes	rs10922181	1	197166052	No	FHR1	Complement factor H-related protein 1 (FHR-1)	Q03591		MS	Cis	1.40198e-26	5.35878e-06
7	No	Yes	chr1:197170552:D	1	197170552	No	FHR1	Complement factor H-related protein 1 (FHR-1)	Q03591		MS	Cis	1.23455e-27	1.86772e-15
7	No	Yes	rs7547972	1	197176159	No	FHR1	Complement factor H-related protein 1 (FHR-1)	Q03591		MS	Cis	1.06132e-27	5.28842e-06
7	No	Yes	rs2095621	1	197178620	No	FHR1	Complement factor H-related protein 1 (FHR-1)	Q03591		MS	Cis	1.90845e-32	1.24405e-11
7	No	Yes	rs7544067	1	197179710	No	FHR1	Complement factor H-related protein 1 (FHR-1)	Q03591		MS	Cis	1.49104e-32	1.24405e-11
7	No	Yes	rs35764027	1	197180938	No	FHR1	Complement factor H-related protein 1 (FHR-1)	Q03591		MS	Cis	2.13475e-31	4.52206e-12
7	No	Yes	rs10801598	1	197183656	No	FHR1	Complement factor H-related protein 1 (FHR-1)	Q03591		MS	Cis	8.48284e-14	6.6102e-06
7	No	Yes	rs1415216	1	197185649	No	FHR1	Complement factor H-related protein 1 (FHR-1)	Q03591		MS	Cis	8.70617e-15	1.24405e-11
7	No	Yes	rs10922187	1	197187605	No	FHR1	Complement factor H-related protein 1 (FHR-1)	Q03591		MS	Cis	1.0315e-13	1.75566e-11
7	No	Yes	rs510135	1	197187779	No	FHR1	Complement factor H-related protein 1 (FHR-1)	Q03591		MS	Cis	8.70617e-15	2.81751e-15
7	No	Yes	rs6673293	1	197189447	No	FHR1	Complement factor H-related protein 1 (FHR-1)	Q03591		MS	Cis	6.91888e-14	1.75566e-11
7	No	Yes	rs4915406	1	197195650	No	FHR1	Complement factor H-related protein 1 (FHR-1)	Q03591		MS	Cis	6.92981e-15	9.04348e-12
7	No	Yes	rs552708	1	197197644	Yes	FHR1	Complement factor H-related protein 1 (FHR-1)	Q03591		MS	Cis	6.92981e-15	1.62541e-14
7	No	Yes	rs10801599	1	197198733	No	FHR1	Complement factor H-related protein 1 (FHR-1)	Q03591		MS	Cis	6.91888e-14	9.04348e-12
7	No	Yes	rs1577802	1	197201796	No	FHR1	Complement factor H-related protein 1 (FHR-1)	Q03591		MS	Cis	2.42554e-15	1.40266e-05
7	No	Yes	rs10494752	1	197216219	No	FHR1	Complement factor H-related protein 1 (FHR-1)	Q03591		MS	Cis	8.19914e-25	1.01204e-05
7	No	Yes	rs1764629	1	197216632	No	FHR1	Complement factor H-related protein 1 (FHR-1)	Q03591		MS	Cis	2.33075e-19	2.81751e-15
7	No	Yes	rs10801600	1	197216966	No	FHR1	Complement factor H-related protein 1 (FHR-1)	Q03591		MS	Cis	4.23047e-12	1.01204e-05
7	No	Yes	rs568757	1	197218051	No	FHR1	Complement factor H-related protein 1 (FHR-1)	Q03591		MS	Cis	4.23047e-12	2.81751e-15
7	No	Yes	rs668590	1	197220598	No	FHR1	Complement factor H-related protein 1 (FHR-1)	Q03591		MS	Cis	4.23047e-12	2.74652e-15
7	No	Yes	rs6680163	1	197221406	No	FHR1	Complement factor H-related protein 1 (FHR-1)	Q03591		MS	Cis	4.23047e-12	1.23332e-11
7	No	Yes	rs6678066	1	197221904	No	FHR1	Complement factor H-related protein 1 (FHR-1)	Q03591		MS	Cis	4.23047e-12	1.61341e-17
7	No	Yes	rs3762253	1	197235524	No	FHR1	Complement factor H-related protein 1 (FHR-1)	Q03591		MS	Cis	3.82521e-15	1.43467e-11
7	No	Yes	rs35292467	1	197235697	No	FHR1	Complement factor H-related protein 1 (FHR-1)	Q03591		MS	Cis	3.82521e-15	1.43467e-11
7	No	Yes	rs12022402	1	197237937	No	FHR1	Complement factor H-related protein 1 (FHR-1)	Q03591		MS	Cis	3.08878e-15	1.06692e-05
7	No	Yes	rs1415343	1	197238736	No	FHR1	Complement factor H-related protein 1 (FHR-1)	Q03591		MS	Cis	3.82521e-15	1.06692e-05
7	No	Yes	rs7553508	1	197242872	No	FHR1	Complement factor H-related protein 1 (FHR-1)	Q03591		MS	Cis	7.02252e-12	1.06692e-05
7	No	Yes	rs7530522	1	197242933	No	FHR1	Complement factor H-related protein 1 (FHR-1)	Q03591		MS	Cis	8.36319e-12	1.06692e-05
7	No	Yes	rs1415210	1	197244096	No	FHR1	Complement factor H-related protein 1 (FHR-1)	Q03591		MS	Cis	2.59757e-13	1.06692e-05
7	No	Yes	rs3790380	1	197246968	No	FHR1	Complement factor H-related protein 1 (FHR-1)	Q03591		MS	Cis	1.66172e-13	1.25068e-11
7	No	Yes	rs1764800	1	197250615	No	FHR1	Complement factor H-related protein 1 (FHR-1)	Q03591		MS	Cis	2.01892e-17	2.81751e-15
7	No	Yes	rs476390	1	197253267	No	FHR1	Complement factor H-related protein 1 (FHR-1)	Q03591		MS	Cis	1.66172e-13	2.81751e-15
7	No	Yes	rs571106	1	197256688	No	FHR1	Complement factor H-related protein 1 (FHR-1)	Q03591		MS	Cis	1.66172e-13	2.81751e-15
7	No	Yes	rs616675	1	197257556	No	FHR1	Complement factor H-related protein 1 (FHR-1)	Q03591		MS	Cis	1.76997e-11	2.81751e-15
7	No	Yes	rs4915453	1	197260652	No	FHR1	Complement factor H-related protein 1 (FHR-1)	Q03591		MS	Cis	2.10629e-11	9.70567e-06
7	No	Yes	rs10801601	1	197266535	No	FHR1	Complement factor H-related protein 1 (FHR-1)	Q03591		MS	Cis	1.73641e-11	7.65688e-06
7	No	Yes	rs658409	1	197266587	No	FHR1	Complement factor H-related protein 1 (FHR-1)	Q03591		MS	Cis	1.73641e-11	5.38418e-05
7	No	Yes	rs1337170	1	197268493	No	FHR1	Complement factor H-related protein 1 (FHR-1)	Q03591		MS	Cis	2.10629e-11	7.65688e-06
7	No	Yes	rs482526	1	197268763	No	FHR1	Complement factor H-related protein 1 (FHR-1)	Q03591		MS	Cis	2.10629e-11	5.38418e-05
7	No	Yes	rs664767	1	197280295	No	FHR1	Complement factor H-related protein 1 (FHR-1)	Q03591		MS	Cis	1.73641e-11	5.38418e-05
7	No	Yes	rs2184850	1	197280358	No	FHR1	Complement factor H-related protein 1 (FHR-1)	Q03591		MS	Cis	1.73641e-11	7.00452e-07
7	No	Yes	rs1764792	1	197281941	No	FHR1	Complement factor H-related protein 1 (FHR-1)	Q03591		MS	Cis	2.16088e-11	5.38418e-05
7	No	Yes	rs1764791	1	197281954	No	FHR1	Complement factor H-related protein 1 (FHR-1)	Q03591		MS	Cis	1.73641e-11	5.38418e-05
7	No	Yes	rs1764622	1	197282079	No	FHR1	Complement factor H-related protein 1 (FHR-1)	Q03591		MS	Cis	1.73641e-11	5.38418e-05
7	No	Yes	rs1415214	1	197283185	No	FHR1	Complement factor H-related protein 1 (FHR-1)	Q03591		MS	Cis	1.25063e-16	5.38418e-05
7	No	Yes	rs1764623	1	197288308	No	FHR1	Complement factor H-related protein 1 (FHR-1)	Q03591		MS	Cis	2.10629e-11	5.38418e-05
7	No	Yes	rs1764624	1	197288476	No	FHR1	Complement factor H-related protein 1 (FHR-1)	Q03591		MS	Cis	2.10629e-11	5.38418e-05
7	No	Yes	rs1764788	1	197291306	No	FHR1	Complement factor H-related protein 1 (FHR-1)	Q03591		MS	Cis	1.25063e-16	5.38418e-05
7	No	Yes	rs10922197	1	197291690	No	FHR1	Complement factor H-related protein 1 (FHR-1)	Q03591		MS	Cis	2.10629e-11	4.32892e-06
7	No	Yes	rs10801602	1	197291912	No	FHR1	Complement factor H-related protein 1 (FHR-1)	Q03591		MS	Cis	1.73641e-11	4.32892e-06
7	No	Yes	rs570845	1	197292749	No	FHR1	Complement factor H-related protein 1 (FHR-1)	Q03591		MS	Cis	2.10629e-11	5.38418e-05
7	No	Yes	rs675699	1	197293606	No	FHR1	Complement factor H-related protein 1 (FHR-1)	Q03591		MS	Cis	2.10629e-11	5.38418e-05
7	No	Yes	rs554009	1	197294699	No	FHR1	Complement factor H-related protein 1 (FHR-1)	Q03591		MS	Cis	2.10629e-11	5.38418e-05
7	No	Yes	rs1337006	1	197295886	No	FHR1	Complement factor H-related protein 1 (FHR-1)	Q03591		MS	Cis	2.10629e-11	4.32892e-06
7	No	Yes	rs1337007	1	197295974	No	FHR1	Complement factor H-related protein 1 (FHR-1)	Q03591		MS	Cis	1.73641e-11	1.46114e-05
7	No	Yes	rs550098	1	197297408	No	FHR1	Complement factor H-related protein 1 (FHR-1)	Q03591		MS	Cis	2.10629e-11	3.61296e-05
7	No	Yes	rs12042179	1	197297540	No	FHR1	Complement factor H-related protein 1 (FHR-1)	Q03591		MS	Cis	2.10629e-11	3.62546e-06
7	No	Yes	rs580067	1	197298373	No	FHR1	Complement factor H-related protein 1 (FHR-1)	Q03591		MS	Cis	2.10629e-11	3.61296e-05
7	No	Yes	rs2821131	1	197302402	No	FHR1	Complement factor H-related protein 1 (FHR-1)	Q03591		MS	Cis	2.10629e-11	2.66727e-05
7	No	Yes	rs2786115	1	197302690	No	FHR1	Complement factor H-related protein 1 (FHR-1)	Q03591		MS	Cis	1.73641e-11	3.84026e-05
7	No	Yes	rs2786114	1	197302717	Yes	FHR1	Complement factor H-related protein 1 (FHR-1)	Q03591		MS	Cis	1.73641e-11	9.09664e-15
7	No	Yes	rs2786113	1	197304081	No	FHR1	Complement factor H-related protein 1 (FHR-1)	Q03591		MS	Cis	3.19029e-13	3.84026e-05
7	No	Yes	rs2786112	1	197305270	No	FHR1	Complement factor H-related protein 1 (FHR-1)	Q03591		MS	Cis	1.25063e-16	4.05284e-05
7	No	Yes	rs2786111	1	197306099	No	FHR1	Complement factor H-related protein 1 (FHR-1)	Q03591		MS	Cis	2.10629e-11	4.05284e-05
7	No	Yes	rs2786110	1	197307120	No	FHR1	Complement factor H-related protein 1 (FHR-1)	Q03591		MS	Cis	5.30685e-11	4.05284e-05
7	No	Yes	rs2821127	1	197309594	No	FHR1	Complement factor H-related protein 1 (FHR-1)	Q03591		MS	Cis	1.81924e-11	3.53782e-05
7	No	Yes	rs2786108	1	197309603	No	FHR1	Complement factor H-related protein 1 (FHR-1)	Q03591		MS	Cis	2.10629e-11	3.53782e-05
8	No	Yes	rs7527415	1	196348779	No	FHR2	Complement factor H-related protein 2 (FHR-2)	P36980		MS	Cis	2.08413e-16	3.47833e-08
8	No	Yes	rs6428337	1	196349152	No	FHR2	Complement factor H-related protein 2 (FHR-2)	P36980		MS	Cis	2.08413e-16	3.47833e-08
8	No	Yes	rs2027368	1	196351150	No	FHR2	Complement factor H-related protein 2 (FHR-2)	P36980		MS	Cis	4.0094e-17	4.21382e-12
8	No	Yes	rs2147469	1	196351766	No	FHR2	Complement factor H-related protein 2 (FHR-2)	P36980		MS	Cis	4.89891e-17	3.73426e-12
8	No	Yes	rs1769996	1	196353041	No	FHR2	Complement factor H-related protein 2 (FHR-2)	P36980		MS	Cis	1.09929e-16	5.21521e-12
8	No	Yes	rs9427622	1	196355524	No	FHR2	Complement factor H-related protein 2 (FHR-2)	P36980		MS	Cis	2.08413e-16	3.36348e-08
8	No	Yes	rs10737670	1	196357746	No	FHR2	Complement factor H-related protein 2 (FHR-2)	P36980		MS	Cis	4.0094e-17	4.94671e-12
8	No	Yes	rs946750	1	196359665	No	FHR2	Complement factor H-related protein 2 (FHR-2)	P36980		MS	Cis	4.89891e-17	4.76224e-12
8	No	Yes	rs141241538	1	196359831	No	FHR2	Complement factor H-related protein 2 (FHR-2)	P36980		MS	Cis	5.9654e-15	8.78439e-11
8	No	Yes	rs7515074	1	196360595	No	FHR2	Complement factor H-related protein 2 (FHR-2)	P36980		MS	Cis	2.08413e-16	3.26248e-08
8	No	Yes	rs10801530	1	196361497	No	FHR2	Complement factor H-related protein 2 (FHR-2)	P36980		MS	Cis	4.0094e-17	4.94671e-12
8	No	Yes	rs10801531	1	196363544	No	FHR2	Complement factor H-related protein 2 (FHR-2)	P36980		MS	Cis	4.0094e-17	1.3461e-15
8	No	Yes	rs2994255	1	196364116	No	FHR2	Complement factor H-related protein 2 (FHR-2)	P36980		MS	Cis	4.89891e-17	1.27263e-15
8	No	Yes	rs10801532	1	196364176	No	FHR2	Complement factor H-related protein 2 (FHR-2)	P36980		MS	Cis	4.0094e-17	1.3461e-15
8	No	Yes	rs7410845	1	196368245	No	FHR2	Complement factor H-related protein 2 (FHR-2)	P36980		MS	Cis	3.5225e-16	1.96034e-14
8	No	Yes	rs7535696	1	196371432	No	FHR2	Complement factor H-related protein 2 (FHR-2)	P36980		MS	Cis	4.0094e-17	1.21996e-15
8	No	Yes	rs3928857	1	196383601	No	FHR2	Complement factor H-related protein 2 (FHR-2)	P36980		MS	Cis	3.95559e-16	2.14842e-15
8	No	Yes	rs3855964	1	196384116	No	FHR2	Complement factor H-related protein 2 (FHR-2)	P36980		MS	Cis	5.36645e-17	1.53387e-15
8	No	Yes	rs6678457	1	196385407	No	FHR2	Complement factor H-related protein 2 (FHR-2)	P36980		MS	Cis	5.52142e-17	1.53387e-15
8	No	Yes	rs3927686	1	196385649	No	FHR2	Complement factor H-related protein 2 (FHR-2)	P36980		MS	Cis	5.36645e-17	1.53387e-15
8	No	Yes	rs7550015	1	196386919	No	FHR2	Complement factor H-related protein 2 (FHR-2)	P36980		MS	Cis	5.36645e-17	8.45698e-16
8	No	Yes	rs7515472	1	196387334	No	FHR2	Complement factor H-related protein 2 (FHR-2)	P36980		MS	Cis	2.73688e-17	2.03737e-10
8	No	Yes	rs12729649	1	196387632	No	FHR2	Complement factor H-related protein 2 (FHR-2)	P36980		MS	Cis	2.57608e-17	8.57636e-16
8	No	Yes	rs12069983	1	196387741	No	FHR2	Complement factor H-related protein 2 (FHR-2)	P36980		MS	Cis	5.52142e-17	8.45698e-16
8	No	Yes	rs12069990	1	196387809	No	FHR2	Complement factor H-related protein 2 (FHR-2)	P36980		MS	Cis	5.52142e-17	8.45698e-16
8	No	Yes	rs12049567	1	196388967	No	FHR2	Complement factor H-related protein 2 (FHR-2)	P36980		MS	Cis	2.88201e-17	1.93408e-10
8	No	Yes	rs7551077	1	196391113	No	FHR2	Complement factor H-related protein 2 (FHR-2)	P36980		MS	Cis	2.89552e-17	2.03737e-10
8	No	Yes	rs2878559	1	196391195	No	FHR2	Complement factor H-related protein 2 (FHR-2)	P36980		MS	Cis	1.85643e-15	1.88518e-10
8	No	Yes	rs10801533	1	196395871	No	FHR2	Complement factor H-related protein 2 (FHR-2)	P36980		MS	Cis	1.85643e-15	2.756e-10
8	No	Yes	rs10801534	1	196396086	No	FHR2	Complement factor H-related protein 2 (FHR-2)	P36980		MS	Cis	2.57608e-17	1.09582e-15
8	No	Yes	rs1538687	1	196397775	No	FHR2	Complement factor H-related protein 2 (FHR-2)	P36980		MS	Cis	2.88904e-17	8.17244e-16
8	No	Yes	rs1538686	1	196397819	No	FHR2	Complement factor H-related protein 2 (FHR-2)	P36980		MS	Cis	2.88201e-17	1.83869e-10
8	No	Yes	rs1538685	1	196397886	No	FHR2	Complement factor H-related protein 2 (FHR-2)	P36980		MS	Cis	2.88904e-17	8.22395e-16
8	No	Yes	rs1538684	1	196398619	No	FHR2	Complement factor H-related protein 2 (FHR-2)	P36980		MS	Cis	2.88201e-17	1.83869e-10
8	No	Yes	rs12121250	1	196398974	No	FHR2	Complement factor H-related protein 2 (FHR-2)	P36980		MS	Cis	2.88201e-17	1.83869e-10
8	No	Yes	rs35582782	1	196399232	No	FHR2	Complement factor H-related protein 2 (FHR-2)	P36980		MS	Cis	2.88201e-17	1.73951e-10
8	No	Yes	rs10922066	1	196400253	No	FHR2	Complement factor H-related protein 2 (FHR-2)	P36980		MS	Cis	6.1942e-17	4.86512e-16
8	No	Yes	rs10922067	1	196400994	No	FHR2	Complement factor H-related protein 2 (FHR-2)	P36980		MS	Cis	2.88201e-17	1.83869e-10
8	No	Yes	rs2878558	1	196401390	No	FHR2	Complement factor H-related protein 2 (FHR-2)	P36980		MS	Cis	2.88904e-17	8.22395e-16
8	No	Yes	rs2878557	1	196402773	No	FHR2	Complement factor H-related protein 2 (FHR-2)	P36980		MS	Cis	2.88904e-17	8.22395e-16
8	No	Yes	rs7531611	1	196405652	No	FHR2	Complement factor H-related protein 2 (FHR-2)	P36980		MS	Cis	2.88904e-17	8.22395e-16
8	No	Yes	rs12738109	1	196406617	No	FHR2	Complement factor H-related protein 2 (FHR-2)	P36980		MS	Cis	1.51185e-18	5.37169e-13
8	No	Yes	rs10922068	1	196406715	No	FHR2	Complement factor H-related protein 2 (FHR-2)	P36980		MS	Cis	2.24736e-15	2.5707e-10
8	No	Yes	rs10801535	1	196407075	No	FHR2	Complement factor H-related protein 2 (FHR-2)	P36980		MS	Cis	7.20435e-17	4.86512e-16
8	No	Yes	rs10754187	1	196416252	No	FHR2	Complement factor H-related protein 2 (FHR-2)	P36980		MS	Cis	3.51318e-17	5.08327e-16
8	No	Yes	rs35845393	1	196416936	No	FHR2	Complement factor H-related protein 2 (FHR-2)	P36980		MS	Cis	4.40699e-17	5.08327e-16
8	No	Yes	rs9659527	1	196418527	No	FHR2	Complement factor H-related protein 2 (FHR-2)	P36980		MS	Cis	4.92087e-15	3.45973e-10
8	No	Yes	rs10494743	1	196425133	Yes	FHR2	Complement factor H-related protein 2 (FHR-2)	P36980		MS	Cis	7.32272e-16	2.93447e-10
8	No	Yes	rs10801537	1	196426841	No	FHR2	Complement factor H-related protein 2 (FHR-2)	P36980		MS	Cis	8.47154e-18	1.43033e-16
8	No	Yes	rs11807331	1	196427811	No	FHR2	Complement factor H-related protein 2 (FHR-2)	P36980		MS	Cis	8.47154e-18	1.43033e-16
8	No	Yes	rs61820915	1	196428769	No	FHR2	Complement factor H-related protein 2 (FHR-2)	P36980		MS	Cis	8.47154e-18	9.51674e-17
8	No	Yes	rs6682225	1	196432158	No	FHR2	Complement factor H-related protein 2 (FHR-2)	P36980		MS	Cis	2.89563e-16	2.06067e-10
8	No	Yes	rs6696801	1	196433384	No	FHR2	Complement factor H-related protein 2 (FHR-2)	P36980		MS	Cis	3.43306e-16	2.06067e-10
8	No	Yes	rs10922071	1	196433870	No	FHR2	Complement factor H-related protein 2 (FHR-2)	P36980		MS	Cis	8.47154e-18	9.51674e-17
8	No	Yes	rs10801538	1	196438949	No	FHR2	Complement factor H-related protein 2 (FHR-2)	P36980		MS	Cis	2.58085e-16	1.79751e-10
8	No	Yes	rs10801539	1	196440168	No	FHR2	Complement factor H-related protein 2 (FHR-2)	P36980		MS	Cis	8.47154e-18	3.3203e-16
8	No	Yes	rs66646154	1	196448625	No	FHR2	Complement factor H-related protein 2 (FHR-2)	P36980		MS	Cis	7.50537e-14	4.18179e-16
8	No	Yes	rs59335616	1	196448630	No	FHR2	Complement factor H-related protein 2 (FHR-2)	P36980		MS	Cis	7.50537e-14	4.18179e-16
8	No	Yes	rs1416962	1	196454628	No	FHR2	Complement factor H-related protein 2 (FHR-2)	P36980		MS	Cis	7.42797e-16	1.7404e-10
8	No	Yes	rs10922073	1	196455696	No	FHR2	Complement factor H-related protein 2 (FHR-2)	P36980		MS	Cis	7.42797e-16	1.7404e-10
8	No	Yes	rs72732257	1	196457375	No	FHR2	Complement factor H-related protein 2 (FHR-2)	P36980		MS	Cis	8.64309e-17	2.30442e-16
8	No	Yes	rs10754188	1	196463067	No	FHR2	Complement factor H-related protein 2 (FHR-2)	P36980		MS	Cis	1.52515e-15	1.6029e-10
8	No	Yes	rs72732259	1	196464113	No	FHR2	Complement factor H-related protein 2 (FHR-2)	P36980		MS	Cis	3.39475e-17	7.69131e-16
8	No	Yes	rs12065463	1	196464754	No	FHR2	Complement factor H-related protein 2 (FHR-2)	P36980		MS	Cis	8.64309e-17	2.30442e-16
8	No	Yes	rs11576790	1	196465723	No	FHR2	Complement factor H-related protein 2 (FHR-2)	P36980		MS	Cis	1.52515e-15	1.1931e-10
8	No	Yes	rs10922075	1	196467248	No	FHR2	Complement factor H-related protein 2 (FHR-2)	P36980		MS	Cis	8.64309e-17	2.30442e-16
8	No	Yes	rs12065519	1	196467376	No	FHR2	Complement factor H-related protein 2 (FHR-2)	P36980		MS	Cis	1.52515e-15	1.1931e-10
8	No	Yes	rs12123128	1	196471258	No	FHR2	Complement factor H-related protein 2 (FHR-2)	P36980		MS	Cis	8.64309e-17	3.21319e-16
8	No	Yes	rs60495441	1	196478373	No	FHR2	Complement factor H-related protein 2 (FHR-2)	P36980		MS	Cis	4.89237e-16	3.95203e-16
8	No	Yes	rs10922078	1	196490877	No	FHR2	Complement factor H-related protein 2 (FHR-2)	P36980		MS	Cis	2.71187e-17	8.40985e-16
8	No	Yes	rs1832617	1	196490964	No	FHR2	Complement factor H-related protein 2 (FHR-2)	P36980		MS	Cis	1.29967e-15	4.59952e-10
8	No	Yes	rs6697795	1	196491356	No	FHR2	Complement factor H-related protein 2 (FHR-2)	P36980		MS	Cis	4.16004e-17	1.3312e-15
8	No	Yes	rs946755	1	196507879	No	FHR2	Complement factor H-related protein 2 (FHR-2)	P36980		MS	Cis	1.73653e-15	4.48987e-10
8	No	Yes	rs869257	1	196508390	No	FHR2	Complement factor H-related protein 2 (FHR-2)	P36980		MS	Cis	1.73653e-15	4.48987e-10
8	No	Yes	rs4618911	1	196512594	No	FHR2	Complement factor H-related protein 2 (FHR-2)	P36980		MS	Cis	1.73653e-15	4.48987e-10
8	No	Yes	rs10922082	1	196513694	No	FHR2	Complement factor H-related protein 2 (FHR-2)	P36980		MS	Cis	1.0603e-17	4.21998e-16
8	No	Yes	rs10922083	1	196516398	No	FHR2	Complement factor H-related protein 2 (FHR-2)	P36980		MS	Cis	2.64778e-17	4.21998e-16
8	No	Yes	rs10922084	1	196525314	No	FHR2	Complement factor H-related protein 2 (FHR-2)	P36980		MS	Cis	1.0603e-17	4.21998e-16
8	No	Yes	rs10801551	1	196580039	No	FHR2	Complement factor H-related protein 2 (FHR-2)	P36980		MS	Cis	4.33294e-21	2.09176e-23
8	No	Yes	rs12061508	1	196584468	No	FHR2	Complement factor H-related protein 2 (FHR-2)	P36980		MS	Cis	5.49484e-21	5.15308e-23
8	No	Yes	rs12029571	1	196603302	No	FHR2	Complement factor H-related protein 2 (FHR-2)	P36980		MS	Cis	1.1631e-21	3.50187e-23
8	No	Yes	rs6690982	1	196632129	No	FHR2	Complement factor H-related protein 2 (FHR-2)	P36980		MS	Cis	1.92806e-22	5.16403e-23
8	No	Yes	rs6680396	1	196632470	No	FHR2	Complement factor H-related protein 2 (FHR-2)	P36980		MS	Cis	1.92806e-22	5.16403e-23
8	No	Yes	rs5016801	1	196634510	No	FHR2	Complement factor H-related protein 2 (FHR-2)	P36980		MS	Cis	1.92806e-22	1.24182e-22
8	No	Yes	rs34388368	1	196635470	No	FHR2	Complement factor H-related protein 2 (FHR-2)	P36980		MS	Cis	1.92806e-22	1.24182e-22
8	No	Yes	rs6660100	1	196635682	No	FHR2	Complement factor H-related protein 2 (FHR-2)	P36980		MS	Cis	9.20651e-22	2.26728e-22
8	No	Yes	rs12069060	1	196658021	No	FHR2	Complement factor H-related protein 2 (FHR-2)	P36980		MS	Cis	1.69806e-17	3.45943e-24
8	No	Yes	rs4657826	1	196660613	No	FHR2	Complement factor H-related protein 2 (FHR-2)	P36980		MS	Cis	1.4626e-17	8.38426e-24
8	No	Yes	rs12124794	1	196661538	No	FHR2	Complement factor H-related protein 2 (FHR-2)	P36980		MS	Cis	1.4626e-17	8.60924e-24
8	No	Yes	rs12041668	1	196663047	No	FHR2	Complement factor H-related protein 2 (FHR-2)	P36980		MS	Cis	4.92187e-16	1.06658e-23
8	No	Yes	rs12032372	1	196663854	No	FHR2	Complement factor H-related protein 2 (FHR-2)	P36980		MS	Cis	4.92187e-16	1.06658e-23
8	No	Yes	rs61819952	1	196667266	No	FHR2	Complement factor H-related protein 2 (FHR-2)	P36980		MS	Cis	1.17811e-13	2.57571e-20
8	No	Yes	rs9970784	1	196673802	No	FHR2	Complement factor H-related protein 2 (FHR-2)	P36980		MS	Cis	8.77955e-11	1.13539e-13
8	No	Yes	rs1831282	1	196673993	No	FHR2	Complement factor H-related protein 2 (FHR-2)	P36980		MS	Cis	8.77955e-11	1.13539e-13
8	No	Yes	rs2019724	1	196674917	No	FHR2	Complement factor H-related protein 2 (FHR-2)	P36980		MS	Cis	8.77955e-11	1.13539e-13
8	No	Yes	rs1887973	1	196675179	No	FHR2	Complement factor H-related protein 2 (FHR-2)	P36980		MS	Cis	8.77955e-11	1.13539e-13
8	No	Yes	rs6428357	1	196675571	No	FHR2	Complement factor H-related protein 2 (FHR-2)	P36980		MS	Cis	8.77955e-11	1.13539e-13
8	No	Yes	rs6695321	1	196675861	No	FHR2	Complement factor H-related protein 2 (FHR-2)	P36980		MS	Cis	1.78523e-12	1.56553e-27
8	No	Yes	rs10733086	1	196676935	No	FHR2	Complement factor H-related protein 2 (FHR-2)	P36980		MS	Cis	8.77955e-11	1.13539e-13
8	No	Yes	rs1410997	1	196677163	No	FHR2	Complement factor H-related protein 2 (FHR-2)	P36980		MS	Cis	8.77955e-11	1.13539e-13
8	No	Yes	rs6664705	1	196677842	No	FHR2	Complement factor H-related protein 2 (FHR-2)	P36980		MS	Cis	8.77955e-11	1.13539e-13
8	No	Yes	rs7522681	1	196678605	No	FHR2	Complement factor H-related protein 2 (FHR-2)	P36980		MS	Cis	8.77955e-11	1.13539e-13
8	No	Yes	rs10737679	1	196679236	No	FHR2	Complement factor H-related protein 2 (FHR-2)	P36980		MS	Cis	4.56447e-16	1.44296e-23
8	No	Yes	rs10737680	1	196679455	No	FHR2	Complement factor H-related protein 2 (FHR-2)	P36980		MS	Cis	5.07487e-12	4.76334e-07
8	No	Yes	rs1831281	1	196680814	No	FHR2	Complement factor H-related protein 2 (FHR-2)	P36980		MS	Cis	5.23831e-16	1.2231e-23
8	No	Yes	rs12042805	1	196682159	No	FHR2	Complement factor H-related protein 2 (FHR-2)	P36980		MS	Cis	5.23831e-16	1.2231e-23
8	No	Yes	rs10754200	1	196685909	No	FHR2	Complement factor H-related protein 2 (FHR-2)	P36980		MS	Cis	5.23831e-16	1.2231e-23
8	No	Yes	rs1587325	1	196689797	No	FHR2	Complement factor H-related protein 2 (FHR-2)	P36980		MS	Cis	5.23831e-16	1.2231e-23
8	No	Yes	rs1329429	1	196697288	No	FHR2	Complement factor H-related protein 2 (FHR-2)	P36980		MS	Cis	5.23831e-16	1.2231e-23
8	No	Yes	rs1576340	1	196698711	No	FHR2	Complement factor H-related protein 2 (FHR-2)	P36980		MS	Cis	5.23831e-16	1.2231e-23
8	No	Yes	rs2284664	1	196702525	No	FHR2	Complement factor H-related protein 2 (FHR-2)	P36980		MS	Cis	5.23831e-16	8.47055e-24
8	No	Yes	rs10801560	1	196714600	Yes	FHR2	Complement factor H-related protein 2 (FHR-2)	P36980		MS	Cis	5.23831e-16	9.27857e-24
8	No	Yes	rs10801561	1	196714670	No	FHR2	Complement factor H-related protein 2 (FHR-2)	P36980		MS	Cis	5.23831e-16	9.27857e-24
8	No	Yes	rs506317	1	196717153	No	FHR2	Complement factor H-related protein 2 (FHR-2)	P36980		MS	Cis	8.09427e-11	2.7468e-14
8	No	Yes	rs2133143	1	196718099	No	FHR2	Complement factor H-related protein 2 (FHR-2)	P36980		MS	Cis	1.24305e-15	2.38576e-23
8	No	Yes	rs150313019	1	196719817	No	FHR2	Complement factor H-related protein 2 (FHR-2)	P36980		MS	Cis	1.92722e-17	8.09541e-24
8	No	Yes	chr1:196721770:D	1	196721770	No	FHR2	Complement factor H-related protein 2 (FHR-2)	P36980		MS	Cis	1.25728e-12	4.10902e-22
8	No	Yes	rs147694307	1	196789200	No	FHR2	Complement factor H-related protein 2 (FHR-2)	P36980		MS	Cis	7.39542e-18	9.18994e-24
8	No	Yes	rs61818915	1	196810186	No	FHR2	Complement factor H-related protein 2 (FHR-2)	P36980		MS	Cis	1.39812e-17	9.80726e-25
8	No	Yes	rs10801571	1	196818451	No	FHR2	Complement factor H-related protein 2 (FHR-2)	P36980		MS	Cis	3.55221e-20	4.87241e-25
8	No	Yes	rs10801572	1	196821075	No	FHR2	Complement factor H-related protein 2 (FHR-2)	P36980		MS	Cis	3.55221e-20	2.98119e-25
8	No	Yes	rs12140033	1	196821656	No	FHR2	Complement factor H-related protein 2 (FHR-2)	P36980		MS	Cis	2.47369e-20	3.83374e-25
8	No	Yes	rs1964645	1	196822014	No	FHR2	Complement factor H-related protein 2 (FHR-2)	P36980		MS	Cis	3.55221e-20	3.83374e-25
8	No	Yes	rs1963605	1	196822168	No	FHR2	Complement factor H-related protein 2 (FHR-2)	P36980		MS	Cis	3.55221e-20	3.83374e-25
8	No	Yes	rs10922144	1	196823300	No	FHR2	Complement factor H-related protein 2 (FHR-2)	P36980		MS	Cis	3.30899e-20	2.61066e-25
8	No	Yes	rs7416766	1	196828428	No	FHR2	Complement factor H-related protein 2 (FHR-2)	P36980		MS	Cis	2.78029e-20	5.52254e-25
8	No	Yes	rs2336501	1	196832364	No	FHR2	Complement factor H-related protein 2 (FHR-2)	P36980		MS	Cis	3.30899e-20	4.25459e-25
8	No	Yes	rs142956081	1	196834272	No	FHR2	Complement factor H-related protein 2 (FHR-2)	P36980		MS	Cis	3.30899e-20	4.25459e-25
8	No	Yes	rs10922146	1	196834636	No	FHR2	Complement factor H-related protein 2 (FHR-2)	P36980		MS	Cis	3.30899e-20	4.25459e-25
8	No	Yes	rs12047098	1	196835106	No	FHR2	Complement factor H-related protein 2 (FHR-2)	P36980		MS	Cis	3.30899e-20	4.25459e-25
8	Yes	Yes	rs6657442	1	196838060	Yes	FHR2	Complement factor H-related protein 2 (FHR-2)	P36980		MS	Cis	8.93875e-21	4.25459e-25
8	No	Yes	rs7413265	1	196839163	No	FHR2	Complement factor H-related protein 2 (FHR-2)	P36980		MS	Cis	8.93875e-21	4.25459e-25
8	No	Yes	rs1021636	1	196845273	No	FHR2	Complement factor H-related protein 2 (FHR-2)	P36980		MS	Cis	2.78674e-21	1.96168e-26
9	No	Yes	rs2304442	3	49322027	No	HGFL	MSP	P26927		MS	Cis	2.47374e-21	1.5666e-19
9	No	Yes	rs9874474	3	49326178	No	HGFL	MSP	P26927		MS	Cis	2.47374e-21	2.97105e-21
9	No	Yes	rs4410472	3	49329090	No	HGFL	MSP	P26927		MS	Cis	2.47374e-21	2.97105e-21
9	No	Yes	rs9883409	3	49331060	No	HGFL	MSP	P26927		MS	Cis	2.47374e-21	2.97105e-21
9	No	Yes	rs17080505	3	49332815	No	HGFL	MSP	P26927		MS	Cis	3.81078e-19	1.77168e-36
9	No	Yes	rs35260967	3	49334627	No	HGFL	MSP	P26927		MS	Cis	3.81078e-19	1.77168e-36
9	No	Yes	rs35395347	3	49334797	No	HGFL	MSP	P26927		MS	Cis	3.81078e-19	1.77168e-36
9	No	Yes	rs35220094	3	49335745	No	HGFL	MSP	P26927		MS	Cis	3.81078e-19	1.77168e-36
9	No	Yes	rs13077723	3	49336926	No	HGFL	MSP	P26927		MS	Cis	4.01165e-22	1.59223e-20
9	No	Yes	rs12715435	3	49338992	No	HGFL	MSP	P26927		MS	Cis	4.01165e-22	1.23923e-20
9	No	Yes	rs2230929	3	49343175	No	HGFL	MSP	P26927		MS	Cis	4.01165e-22	1.23923e-20
9	No	Yes	rs35446411	3	49350033	No	HGFL	MSP	P26927		MS	Cis	4.01165e-22	7.53096e-21
9	No	Yes	rs9864406	3	49352619	No	HGFL	MSP	P26927		MS	Cis	4.01165e-22	1.59223e-20
9	No	Yes	rs115753735	3	49355005	No	HGFL	MSP	P26927		MS	Cis	4.01165e-22	1.93083e-20
9	No	Yes	rs34915642	3	49358646	No	HGFL	MSP	P26927		MS	Cis	4.01165e-22	1.59223e-20
9	No	Yes	rs35869135	3	49359102	No	HGFL	MSP	P26927		MS	Cis	4.01165e-22	1.50698e-20
9	No	Yes	rs9873994	3	49359943	No	HGFL	MSP	P26927		MS	Cis	4.01165e-22	1.23923e-20
9	No	Yes	rs56038006	3	49362369	No	HGFL	MSP	P26927		MS	Cis	4.01165e-22	1.23923e-20
9	No	Yes	rs11707940	3	49363772	No	HGFL	MSP	P26927		MS	Cis	6.35811e-22	1.92076e-19
9	No	Yes	rs9863142	3	49366741	No	HGFL	MSP	P26927		MS	Cis	4.01165e-22	1.59223e-20
9	No	Yes	rs34514189	3	49373045	Yes	HGFL	MSP	P26927		MS	Cis	5.18422e-22	1.77609e-20
9	No	Yes	rs34567776	3	49375349	No	HGFL	MSP	P26927		MS	Cis	4.01165e-22	1.23923e-20
9	No	Yes	rs9872660	3	49378832	No	HGFL	MSP	P26927		MS	Cis	4.08785e-22	1.21032e-19
9	No	Yes	rs74926817	3	49378833	No	HGFL	MSP	P26927		MS	Cis	4.08785e-22	1.21032e-19
9	No	Yes	rs67882627	3	49380441	No	HGFL	MSP	P26927		MS	Cis	4.01165e-22	1.23923e-20
9	No	Yes	rs9818758	3	49382925	No	HGFL	MSP	P26927		MS	Cis	7.318e-22	4.68721e-21
9	No	Yes	rs13086611	3	49385417	No	HGFL	MSP	P26927		MS	Cis	9.54463e-24	2.47584e-24
9	No	Yes	rs17080528	3	49389842	No	HGFL	MSP	P26927		MS	Cis	1.15269e-25	6.70954e-25
9	No	Yes	rs13090388	3	49391082	No	HGFL	MSP	P26927		MS	Cis	9.21467e-25	2.61657e-24
9	No	Yes	rs11711536	3	49391240	No	HGFL	MSP	P26927		MS	Cis	2.07517e-25	6.70954e-25
9	No	Yes	rs1050450	3	49394834	No	HGFL	MSP	P26927		MS	Cis	2.07517e-25	6.5387e-25
9	No	Yes	rs1800668	3	49395757	Yes	HGFL	MSP	P26927		MS	Cis	2.07517e-25	6.5387e-25
9	No	Yes	rs3811699	3	49396360	No	HGFL	MSP	P26927		MS	Cis	2.07517e-25	6.5387e-25
9	No	Yes	rs1987628	3	49399259	No	HGFL	MSP	P26927		MS	Cis	2.07517e-25	6.5387e-25
9	No	Yes	rs67485053	3	49405164	No	HGFL	MSP	P26927		MS	Cis	2.07517e-25	6.5387e-25
9	No	Yes	rs148734725	3	49406708	No	HGFL	MSP	P26927		MS	Cis	2.07517e-25	6.5387e-25
9	No	Yes	rs34588335	3	49407660	No	HGFL	MSP	P26927		MS	Cis	2.07517e-25	6.5387e-25
9	No	Yes	rs13087851	3	49408974	No	HGFL	MSP	P26927		MS	Cis	3.272e-17	3.91278e-13
9	No	Yes	rs6809216	3	49412559	No	HGFL	MSP	P26927		MS	Cis	2.07517e-25	6.5387e-25
9	No	Yes	rs7623659	3	49414791	No	HGFL	MSP	P26927		MS	Cis	2.07517e-25	6.5387e-25
9	No	Yes	rs7648841	3	49416825	No	HGFL	MSP	P26927		MS	Cis	2.07517e-25	6.5387e-25
9	No	Yes	rs6446264	3	49417243	No	HGFL	MSP	P26927		MS	Cis	2.07517e-25	6.5387e-25
9	No	Yes	rs35169793	3	49423274	No	HGFL	MSP	P26927		MS	Cis	2.07517e-25	6.5387e-25
9	No	Yes	rs6793308	3	49424283	No	HGFL	MSP	P26927		MS	Cis	1.2599e-25	9.04488e-25
9	Yes	Yes	rs34071734	3	49425004	Yes	HGFL	MSP	P26927		MS	Cis	1.46243e-25	5.97862e-35
9	No	Yes	rs111903592	3	49427319	No	HGFL	MSP	P26927		MS	Cis	9.00296e-26	2.87915e-25
9	No	Yes	rs11716974	3	49431853	No	HGFL	MSP	P26927		MS	Cis	1.2599e-25	9.04488e-25
9	No	Yes	rs9878943	3	49434654	No	HGFL	MSP	P26927		MS	Cis	1.4273e-26	7.33476e-25
9	No	Yes	rs143867864	3	49435706	No	HGFL	MSP	P26927		MS	Cis	1.46243e-25	5.97862e-35
9	No	Yes	rs9871380	3	49438221	No	HGFL	MSP	P26927		MS	Cis	1.4273e-26	7.33476e-25
9	No	Yes	rs11706370	3	49441091	No	HGFL	MSP	P26927		MS	Cis	1.4273e-26	7.33476e-25
9	No	Yes	rs60933862	3	49446097	No	HGFL	MSP	P26927		MS	Cis	3.79693e-26	1.03981e-22
9	No	Yes	rs6779524	3	49450449	No	HGFL	MSP	P26927		MS	Cis	1.4273e-26	7.33476e-25
9	No	Yes	rs6997	3	49453834	No	HGFL	MSP	P26927		MS	Cis	1.4273e-26	7.33476e-25
9	No	Yes	rs9814873	3	49454112	No	HGFL	MSP	P26927		MS	Cis	1.4273e-26	7.33476e-25
9	No	Yes	rs10640	3	49454277	No	HGFL	MSP	P26927		MS	Cis	1.4273e-26	7.33476e-25
9	No	Yes	rs11715915	3	49455330	No	HGFL	MSP	P26927		MS	Cis	1.4273e-26	7.33476e-25
9	No	Yes	rs9859556	3	49455986	No	HGFL	MSP	P26927		MS	Cis	1.4273e-26	7.33476e-25
9	No	Yes	rs11922013	3	49458355	No	HGFL	MSP	P26927		MS	Cis	1.4273e-26	7.33476e-25
9	No	Yes	rs6446272	3	49463287	No	HGFL	MSP	P26927		MS	Cis	1.4273e-26	7.33476e-25
9	No	Yes	rs7646366	3	49470668	No	HGFL	MSP	P26927		MS	Cis	1.73393e-26	8.43822e-25
9	No	Yes	rs6446277	3	49473077	No	HGFL	MSP	P26927		MS	Cis	1.73393e-26	1.09602e-24
9	No	Yes	rs35115732	3	49475155	No	HGFL	MSP	P26927		MS	Cis	1.73393e-26	8.43822e-25
9	No	Yes	rs13079643	3	49477466	No	HGFL	MSP	P26927		MS	Cis	1.73393e-26	8.43822e-25
9	No	Yes	rs35200461	3	49478988	No	HGFL	MSP	P26927		MS	Cis	1.7541e-26	1.57332e-25
9	No	Yes	rs71324962	3	49487487	No	HGFL	MSP	P26927		MS	Cis	1.73393e-26	8.43822e-25
9	No	Yes	rs11711485	3	49491983	No	HGFL	MSP	P26927		MS	Cis	1.73393e-26	8.43822e-25
9	No	Yes	rs9841110	3	49492481	No	HGFL	MSP	P26927		MS	Cis	1.73393e-26	8.43822e-25
9	No	Yes	rs67216675	3	49493151	No	HGFL	MSP	P26927		MS	Cis	1.73393e-26	8.43822e-25
9	No	Yes	rs9853683	3	49512588	No	HGFL	MSP	P26927		MS	Cis	2.99981e-26	7.33476e-25
9	No	Yes	rs12330269	3	49513910	No	HGFL	MSP	P26927		MS	Cis	2.99981e-26	7.33476e-25
9	No	Yes	rs9827021	3	49514764	No	HGFL	MSP	P26927		MS	Cis	2.99981e-26	7.33476e-25
9	No	Yes	rs7630869	3	49522543	No	HGFL	MSP	P26927		MS	Cis	2.99981e-26	7.33476e-25
9	No	Yes	rs9818590	3	49525096	No	HGFL	MSP	P26927		MS	Cis	2.99981e-26	7.33476e-25
9	No	Yes	rs11719996	3	49525958	No	HGFL	MSP	P26927		MS	Cis	2.99981e-26	7.33476e-25
9	No	Yes	rs9850072	3	49529482	No	HGFL	MSP	P26927		MS	Cis	2.99981e-26	7.33476e-25
9	No	Yes	rs138073019	3	49536129	No	HGFL	MSP	P26927		MS	Cis	4.7379e-26	7.33476e-25
9	No	Yes	rs34363169	3	49537712	No	HGFL	MSP	P26927		MS	Cis	2.99981e-26	7.33476e-25
9	No	Yes	rs35261698	3	49537839	No	HGFL	MSP	P26927		MS	Cis	2.99981e-26	7.33476e-25
9	No	Yes	rs6766131	3	49538932	No	HGFL	MSP	P26927		MS	Cis	2.99981e-26	7.33476e-25
9	No	Yes	rs6797664	3	49539222	No	HGFL	MSP	P26927		MS	Cis	2.99981e-26	7.33476e-25
9	No	Yes	rs6766581	3	49539401	No	HGFL	MSP	P26927		MS	Cis	2.99981e-26	7.33476e-25
9	No	Yes	rs11708955	3	49540114	No	HGFL	MSP	P26927		MS	Cis	6.65857e-25	6.4511e-23
9	No	Yes	rs11712569	3	49540152	No	HGFL	MSP	P26927		MS	Cis	1.13823e-21	1.46064e-24
9	No	Yes	rs10212296	3	49542273	No	HGFL	MSP	P26927		MS	Cis	2.99981e-26	7.33476e-25
9	No	Yes	rs9858418	3	49543288	No	HGFL	MSP	P26927		MS	Cis	9.52855e-26	3.49769e-23
9	No	Yes	rs9821311	3	49543656	No	HGFL	MSP	P26927		MS	Cis	2.99981e-26	7.33476e-25
9	No	Yes	rs7622302	3	49547561	No	HGFL	MSP	P26927		MS	Cis	2.99981e-26	7.33476e-25
9	No	Yes	rs7633271	3	49555963	No	HGFL	MSP	P26927		MS	Cis	3.02063e-26	3.15167e-24
9	No	Yes	rs3926569	3	49558716	No	HGFL	MSP	P26927		MS	Cis	3.51673e-27	3.73185e-25
9	Yes	Yes	rs13062429	3	49559485	Yes	HGFL	MSP	P26927		MS	Cis	1.78319e-26	8.32233e-25
9	No	Yes	rs34196454	3	49563456	No	HGFL	MSP	P26927		MS	Cis	7.05213e-27	1.00732e-24
9	No	Yes	rs1801143	3	49570200	No	HGFL	MSP	P26927		MS	Cis	3.51673e-27	3.73185e-25
9	No	Yes	rs4625	3	49572140	No	HGFL	MSP	P26927		MS	Cis	3.51673e-27	1.12001e-24
9	No	Yes	rs13079082	3	49574808	No	HGFL	MSP	P26927		MS	Cis	3.51673e-27	3.73185e-25
9	No	Yes	rs140523972	3	49575137	No	HGFL	MSP	P26927		MS	Cis	1.40491e-23	4.26773e-22
9	No	Yes	rs11130203	3	49575367	No	HGFL	MSP	P26927		MS	Cis	3.02063e-26	3.15167e-24
9	No	Yes	rs34519883	3	49575831	Yes	HGFL	MSP	P26927		MS	Cis	8.58972e-26	7.58706e-29
9	No	Yes	rs10582618	3	49577046	No	HGFL	MSP	P26927		MS	Cis	3.51673e-27	3.73185e-25
9	No	Yes	rs34293138	3	49579017	No	HGFL	MSP	P26927		MS	Cis	3.51673e-27	3.73185e-25
9	No	Yes	rs3811697	3	49590770	No	HGFL	MSP	P26927		MS	Cis	3.51673e-27	4.46229e-25
9	No	Yes	rs9837027	3	49597013	No	HGFL	MSP	P26927		MS	Cis	3.51673e-27	4.46229e-25
9	No	Yes	rs35999162	3	49597230	No	HGFL	MSP	P26927		MS	Cis	1.45626e-22	1.67722e-22
9	No	Yes	rs9858280	3	49597737	No	HGFL	MSP	P26927		MS	Cis	3.51673e-27	3.68562e-25
9	No	Yes	rs11926781	3	49603289	No	HGFL	MSP	P26927		MS	Cis	3.51673e-27	3.68562e-25
9	No	Yes	rs56116382	3	49606188	Yes	HGFL	MSP	P26927		MS	Cis	3.75341e-28	3.28543e-22
9	No	Yes	rs34427167	3	49610223	No	HGFL	MSP	P26927		MS	Cis	3.51673e-27	1.39777e-25
9	No	Yes	chr3:49611088:D	3	49611088	No	HGFL	MSP	P26927		MS	Cis	3.51673e-27	1.85519e-25
9	No	Yes	rs11713474	3	49611457	No	HGFL	MSP	P26927		MS	Cis	3.51673e-27	3.71509e-25
9	No	Yes	rs33999608	3	49611660	No	HGFL	MSP	P26927		MS	Cis	3.51673e-27	1.39777e-25
9	No	Yes	rs71324979	3	49619651	No	HGFL	MSP	P26927		MS	Cis	3.51673e-27	1.22434e-25
9	No	Yes	rs9811982	3	49624377	No	HGFL	MSP	P26927		MS	Cis	3.51673e-27	1.22434e-25
9	No	Yes	rs9875617	3	49634696	No	HGFL	MSP	P26927		MS	Cis	3.51673e-27	1.24993e-25
9	No	Yes	rs11720597	3	49635354	No	HGFL	MSP	P26927		MS	Cis	5.64002e-27	9.83161e-28
9	No	Yes	rs147141470	3	49638084	No	HGFL	MSP	P26927		MS	Cis	7.63387e-27	9.83161e-28
9	No	Yes	rs13064576	3	49642430	No	HGFL	MSP	P26927		MS	Cis	7.63387e-27	9.83161e-28
9	No	Yes	rs11917431	3	49644012	No	HGFL	MSP	P26927		MS	Cis	2.79399e-24	9.83161e-28
9	No	Yes	rs11921590	3	49644193	No	HGFL	MSP	P26927		MS	Cis	2.79399e-24	9.83161e-28
9	No	Yes	rs4855835	3	49647821	No	HGFL	MSP	P26927		MS	Cis	9.34881e-15	9.14444e-15
9	No	Yes	rs4855852	3	49649071	No	HGFL	MSP	P26927		MS	Cis	6.93072e-14	2.2006e-13
9	No	Yes	rs9827708	3	49649989	No	HGFL	MSP	P26927		MS	Cis	5.81661e-23	1.4135e-27
9	No	Yes	rs7614725	3	49650395	No	HGFL	MSP	P26927		MS	Cis	5.81661e-23	1.4135e-27
9	No	Yes	rs9833611	3	49651210	No	HGFL	MSP	P26927		MS	Cis	5.81661e-23	1.4135e-27
9	No	Yes	rs1352890	3	49652156	No	HGFL	MSP	P26927		MS	Cis	3.99116e-14	3.27364e-13
9	No	Yes	rs11919311	3	49656789	No	HGFL	MSP	P26927		MS	Cis	3.99116e-14	3.27364e-13
9	No	Yes	rs12490267	3	49657852	No	HGFL	MSP	P26927		MS	Cis	1.76388e-14	1.87599e-13
9	No	Yes	rs9837341	3	49664767	No	HGFL	MSP	P26927		MS	Cis	5.81661e-23	1.4135e-27
9	No	Yes	rs6803222	3	49665976	No	HGFL	MSP	P26927		MS	Cis	5.81661e-23	1.4135e-27
9	No	Yes	rs12497288	3	49670650	No	HGFL	MSP	P26927		MS	Cis	3.99116e-14	3.44098e-13
9	No	Yes	rs35007338	3	49671186	No	HGFL	MSP	P26927		MS	Cis	3.99116e-14	3.35269e-13
9	No	Yes	rs9824092	3	49674147	No	HGFL	MSP	P26927		MS	Cis	5.81661e-23	1.4135e-27
9	No	Yes	rs9862080	3	49674458	No	HGFL	MSP	P26927		MS	Cis	5.81661e-23	1.4135e-27
9	No	Yes	rs1873626	3	49675142	No	HGFL	MSP	P26927		MS	Cis	3.99116e-14	3.27364e-13
9	No	Yes	rs11710037	3	49675334	No	HGFL	MSP	P26927		MS	Cis	5.81661e-23	1.4135e-27
9	No	Yes	rs2960545	3	49730058	No	HGFL	MSP	P26927		MS	Cis	1.49629e-14	8.32093e-14
10	Yes	Yes	rs66965282	3	186358768	Yes	HRG	HRG	P04196		MS	Cis	6.65753e-11	2.9397e-07
10	No	Yes	rs41268617	3	186359810	No	HRG	HRG	P04196		MS	Cis	1.49275e-14	7.93882e-17
10	No	Yes	rs3733159	3	186360409	No	HRG	HRG	P04196		MS	Cis	1.56697e-13	7.85864e-17
10	No	Yes	rs72625024	3	186370986	No	HRG	HRG	P04196		MS	Cis	4.8039e-11	1.7987e-07
10	No	Yes	rs145318182	3	186372919	No	HRG	HRG	P04196		MS	Cis	2.6394e-11	2.69004e-07
10	No	Yes	rs56376528	3	186382095	No	HRG	HRG	P04196		MS	Cis	3.57642e-12	6.55656e-08
10	No	Yes	rs67635656	3	186382627	No	HRG	HRG	P04196		MS	Cis	6.92271e-13	6.05084e-08
10	No	Yes	rs3890864	3	186383066	No	HRG	HRG	P04196		MS	Cis	5.55183e-13	5.05653e-08
10	No	Yes	rs72625026	3	186386363	No	HRG	HRG	P04196		MS	Cis	1.91744e-13	2.38567e-08
10	No	Yes	rs16860974	3	186387299	No	HRG	HRG	P04196		MS	Cis	1.91744e-13	3.24399e-08
10	No	Yes	rs72625027	3	186388810	Yes	HRG	HRG	P04196		MS	Cis	2.51059e-13	8.07575e-08
10	No	Yes	rs9898	3	186390627	No	HRG	HRG	P04196		MS	Cis	1.21949e-21	4.37026e-18
10	No	Yes	rs9866126	3	186391067	No	HRG	HRG	P04196		MS	Cis	3.17419e-19	1.5033e-17
10	No	Yes	rs59123177	3	186391274	No	HRG	HRG	P04196		MS	Cis	9.60707e-21	1.85871e-17
10	No	Yes	rs16860992	3	186394038	No	HRG	HRG	P04196		MS	Cis	5.48947e-12	4.008e-07
10	No	Yes	rs2228243	3	186395113	No	HRG	HRG	P04196		MS	Cis	6.85896e-12	4.71782e-07
11	Yes	No	rs736408	3	52835354	Yes	ITIH3	Inter-alpha-trypsin inhibitor heavy chain H3	Q06033		MS	Cis
12	Yes	Yes	rs854572	7	94954696	Yes	PON1	paraoxonase 1	P27169		MS	Cis	4.3905e-11	6.34508e-11
12	No	Yes	rs757158	7	94955528	No	PON1	paraoxonase 1	P27169		MS	Cis	2.5432e-12	9.82871e-09
13	No	Yes	rs17277571	14	21150069	No	ANGI	Angiogenin	P03950	SL000003	Somalogic	Cis	1.79803e-12	1.01344e-16
13	No	Yes	rs34121942	14	21151161	No	ANGI	Angiogenin	P03950	SL000003	Somalogic	Cis	1.79803e-12	1.34538e-17
13	No	Yes	rs4982319	14	21152150	No	ANGI	Angiogenin	P03950	SL000003	Somalogic	Cis	3.29418e-12	4.2398e-18
14	No	Yes	rs35901765	5	135360738	No	BGH3	BGH3	Q15582	SL006544	Somalogic	Cis	1.25206e-15	5.48564e-12
14	No	Yes	rs34098140	5	135362550	No	BGH3	BGH3	Q15582	SL006544	Somalogic	Cis	9.40079e-13	2.1785e-11
14	No	Yes	rs4976459	5	135362573	No	BGH3	BGH3	Q15582	SL006544	Somalogic	Cis	3.8297e-15	7.72564e-12
14	No	Yes	rs10463536	5	135362682	No	BGH3	BGH3	Q15582	SL006544	Somalogic	Cis	9.40079e-13	2.1785e-11
14	No	Yes	rs111308112	5	135362715	No	BGH3	BGH3	Q15582	SL006544	Somalogic	Cis	9.87915e-13	5.88044e-11
14	No	Yes	rs111308112	5	135362716	No	BGH3	BGH3	Q15582	SL006544	Somalogic	Cis	9.87915e-13	5.88044e-11
14	No	Yes	rs55821461	5	135362720	No	BGH3	BGH3	Q15582	SL006544	Somalogic	Cis	9.87915e-13	5.88044e-11
14	No	Yes	rs2282790	5	135363875	No	BGH3	BGH3	Q15582	SL006544	Somalogic	Cis	9.40079e-13	2.23385e-11
14	No	Yes	rs2237066	5	135367603	No	BGH3	BGH3	Q15582	SL006544	Somalogic	Cis	3.8297e-15	1.3951e-12
14	No	Yes	rs4141306	5	135375473	No	BGH3	BGH3	Q15582	SL006544	Somalogic	Cis	9.40079e-13	4.77201e-12
14	No	Yes	rs2107331	5	135377349	No	BGH3	BGH3	Q15582	SL006544	Somalogic	Cis	9.91558e-13	2.633e-12
14	No	Yes	rs7719624	5	135377566	No	BGH3	BGH3	Q15582	SL006544	Somalogic	Cis	9.91558e-13	2.633e-12
14	No	Yes	rs2282791	5	135377730	No	BGH3	BGH3	Q15582	SL006544	Somalogic	Cis	6.94647e-13	1.87724e-12
14	No	Yes	rs1989972	5	135377802	No	BGH3	BGH3	Q15582	SL006544	Somalogic	Cis	9.40079e-13	2.633e-12
14	No	Yes	rs1442	5	135382989	Yes	BGH3	BGH3	Q15582	SL006544	Somalogic	Cis	3.33435e-16	2.16327e-13
14	No	Yes	rs916951	5	135384443	No	BGH3	BGH3	Q15582	SL006544	Somalogic	Cis	1.92616e-15	9.69594e-13
14	No	Yes	rs13159365	5	135389433	No	BGH3	BGH3	Q15582	SL006544	Somalogic	Cis	6.21932e-16	6.73169e-13
14	No	Yes	rs17689879	5	135393138	No	BGH3	BGH3	Q15582	SL006544	Somalogic	Cis	6.21932e-16	6.85253e-13
14	No	Yes	rs3792900	5	135393754	No	BGH3	BGH3	Q15582	SL006544	Somalogic	Cis	2.34258e-13	2.74868e-12
14	No	Yes	rs1990201	5	135395203	No	BGH3	BGH3	Q15582	SL006544	Somalogic	Cis	2.34258e-13	1.61578e-10
14	No	Yes	rs6893691	5	135395433	No	BGH3	BGH3	Q15582	SL006544	Somalogic	Cis	1.88682e-13	1.64606e-10
14	No	Yes	rs1990199	5	135395543	No	BGH3	BGH3	Q15582	SL006544	Somalogic	Cis	1.26114e-13	1.51015e-10
14	No	Yes	rs6894815	5	135395864	No	BGH3	BGH3	Q15582	SL006544	Somalogic	Cis	1.32968e-13	1.51015e-10
14	Yes	Yes	rs10042825	5	135396084	Yes	BGH3	BGH3	Q15582	SL006544	Somalogic	Cis	9.50027e-13	4.23239e-10
14	No	Yes	rs10064478	5	135396292	No	BGH3	BGH3	Q15582	SL006544	Somalogic	Cis	1.32968e-13	1.51015e-10
14	No	Yes	rs13168506	5	135396452	No	BGH3	BGH3	Q15582	SL006544	Somalogic	Cis	9.57175e-14	2.20665e-11
14	No	Yes	rs13188659	5	135396468	No	BGH3	BGH3	Q15582	SL006544	Somalogic	Cis	9.57175e-14	2.20665e-11
14	No	Yes	rs6880837	5	135396669	No	BGH3	BGH3	Q15582	SL006544	Somalogic	Cis	9.57175e-14	2.20665e-11
14	No	Yes	rs2302038	5	135397018	No	BGH3	BGH3	Q15582	SL006544	Somalogic	Cis	7.87371e-14	2.20665e-11
14	No	Yes	rs13189180	5	135400035	Yes	BGH3	BGH3	Q15582	SL006544	Somalogic	Cis	4.70949e-16	1.37793e-11
14	No	Yes	rs12521108	5	135409124	Yes	BGH3	BGH3	Q15582	SL006544	Somalogic	Cis	8.01707e-13	9.84602e-09
14	No	Yes	rs2215012	5	135414464	No	BGH3	BGH3	Q15582	SL006544	Somalogic	Cis	6.28475e-13	1.12741e-08
15	No	Yes	rs111682050	4	15492403	No	BST1	BST1	Q10588	SL008644	Somalogic	Cis	7.38883e-16	2.0283e-21
15	No	Yes	rs111878405	4	15492444	No	BST1	BST1	Q10588	SL008644	Somalogic	Cis	2.79738e-18	7.07834e-23
15	No	Yes	rs73235013	4	15492876	No	BST1	BST1	Q10588	SL008644	Somalogic	Cis	7.38883e-16	2.0283e-21
15	No	Yes	rs4698390	4	15493755	Yes	BST1	BST1	Q10588	SL008644	Somalogic	Cis	2.31229e-24	9.50834e-40
15	No	Yes	rs6811203	4	15496310	No	BST1	BST1	Q10588	SL008644	Somalogic	Cis	4.82531e-12	4.04945e-16
15	No	Yes	rs150629677	4	15501551	No	BST1	BST1	Q10588	SL008644	Somalogic	Cis	5.58053e-13	1.07289e-20
15	No	Yes	rs73235021	4	15502307	No	BST1	BST1	Q10588	SL008644	Somalogic	Cis	2.14068e-19	4.90158e-24
15	No	Yes	rs144502190	4	15503994	No	BST1	BST1	Q10588	SL008644	Somalogic	Cis	3.13646e-24	7.20751e-39
15	No	Yes	rs4698113	4	15507168	No	BST1	BST1	Q10588	SL008644	Somalogic	Cis	9.12359e-24	2.52948e-40
15	No	Yes	rs143239039	4	15508471	No	BST1	BST1	Q10588	SL008644	Somalogic	Cis	1.57316e-27	5.3368e-50
15	No	Yes	rs147516639	4	15508481	No	BST1	BST1	Q10588	SL008644	Somalogic	Cis	3.58199e-25	6.64344e-42
15	No	Yes	rs767092	4	15509291	No	BST1	BST1	Q10588	SL008644	Somalogic	Cis	4.37929e-25	1.14017e-41
15	No	Yes	rs4698392	4	15509387	No	BST1	BST1	Q10588	SL008644	Somalogic	Cis	4.37929e-25	1.14017e-41
15	No	Yes	rs73235024	4	15511326	No	BST1	BST1	Q10588	SL008644	Somalogic	Cis	4.37929e-25	1.14017e-41
15	No	Yes	rs73235027	4	15514116	No	BST1	BST1	Q10588	SL008644	Somalogic	Cis	4.37929e-25	1.14017e-41
15	No	Yes	rs16892092	4	15517936	No	BST1	BST1	Q10588	SL008644	Somalogic	Cis	4.37929e-25	4.16373e-42
15	No	Yes	rs147126957	4	15518595	No	BST1	BST1	Q10588	SL008644	Somalogic	Cis	4.40629e-28	3.6931e-43
15	No	Yes	rs73235032	4	15521403	No	BST1	BST1	Q10588	SL008644	Somalogic	Cis	4.0908e-24	2.69584e-43
15	No	Yes	rs16892104	4	15521975	No	BST1	BST1	Q10588	SL008644	Somalogic	Cis	4.37929e-25	2.69584e-43
15	No	Yes	rs16892107	4	15522209	No	BST1	BST1	Q10588	SL008644	Somalogic	Cis	1.92379e-24	2.69584e-43
15	No	Yes	rs191434047	4	15527099	No	BST1	BST1	Q10588	SL008644	Somalogic	Cis	2.25138e-31	7.074e-57
15	No	Yes	rs73237154	4	15532965	No	BST1	BST1	Q10588	SL008644	Somalogic	Cis	7.8582e-31	6.95107e-58
15	No	Yes	rs17476642	4	15539779	No	BST1	BST1	Q10588	SL008644	Somalogic	Cis	2.00114e-36	5.84784e-59
15	No	Yes	rs17385861	4	15555680	No	BST1	BST1	Q10588	SL008644	Somalogic	Cis	5.19699e-34	1.78055e-67
15	No	Yes	rs73237171	4	15559997	No	BST1	BST1	Q10588	SL008644	Somalogic	Cis	1.35906e-34	1.78055e-67
15	No	Yes	rs17385951	4	15561092	No	BST1	BST1	Q10588	SL008644	Somalogic	Cis	1.35906e-34	2.39947e-67
15	No	Yes	rs17476879	4	15562013	No	BST1	BST1	Q10588	SL008644	Somalogic	Cis	1.35906e-34	2.39947e-67
15	No	Yes	rs17385985	4	15562822	No	BST1	BST1	Q10588	SL008644	Somalogic	Cis	1.35906e-34	2.39947e-67
15	No	Yes	rs17385985	4	15562823	No	BST1	BST1	Q10588	SL008644	Somalogic	Cis	1.35906e-34	2.39947e-67
15	No	Yes	rs73237172	4	15562826	No	BST1	BST1	Q10588	SL008644	Somalogic	Cis	1.35906e-34	2.39947e-67
15	No	Yes	rs73237182	4	15573610	No	BST1	BST1	Q10588	SL008644	Somalogic	Cis	1.35906e-34	3.37947e-67
15	No	Yes	rs4279202	4	15575424	No	BST1	BST1	Q10588	SL008644	Somalogic	Cis	1.35906e-34	3.37947e-67
15	No	Yes	rs56094420	4	15585747	No	BST1	BST1	Q10588	SL008644	Somalogic	Cis	1.2227e-47	1.89428e-73
15	No	Yes	rs73237198	4	15594308	No	BST1	BST1	Q10588	SL008644	Somalogic	Cis	1.2227e-47	8.49247e-74
15	No	Yes	rs77968068	4	15598381	No	BST1	BST1	Q10588	SL008644	Somalogic	Cis	1.70672e-20	6.46635e-51
15	No	Yes	rs74799497	4	15600363	No	BST1	BST1	Q10588	SL008644	Somalogic	Cis	1.40136e-47	8.49247e-74
15	No	Yes	chr4:15602769:D	4	15602769	No	BST1	BST1	Q10588	SL008644	Somalogic	Cis	4.60709e-44	1.32839e-67
15	No	Yes	chr4:15602770:I	4	15602770	No	BST1	BST1	Q10588	SL008644	Somalogic	Cis	1.40136e-47	8.49247e-74
15	No	Yes	rs73239165	4	15604160	No	BST1	BST1	Q10588	SL008644	Somalogic	Cis	1.40136e-47	8.49247e-74
15	No	Yes	rs73239167	4	15606023	No	BST1	BST1	Q10588	SL008644	Somalogic	Cis	1.40136e-47	8.49247e-74
15	No	Yes	rs144854737	4	15612942	No	BST1	BST1	Q10588	SL008644	Somalogic	Cis	1.06612e-46	6.71064e-72
15	No	Yes	rs73239174	4	15613482	No	BST1	BST1	Q10588	SL008644	Somalogic	Cis	1.40136e-47	8.49247e-74
15	No	Yes	rs73239175	4	15614179	No	BST1	BST1	Q10588	SL008644	Somalogic	Cis	1.40136e-47	8.49247e-74
15	No	Yes	rs115494850	4	15615665	No	BST1	BST1	Q10588	SL008644	Somalogic	Cis	1.40136e-47	8.49247e-74
15	No	Yes	rs73239182	4	15616182	No	BST1	BST1	Q10588	SL008644	Somalogic	Cis	1.40136e-47	8.49247e-74
15	No	Yes	rs149969806	4	15616945	No	BST1	BST1	Q10588	SL008644	Somalogic	Cis	1.40136e-47	8.49247e-74
15	No	Yes	rs73239189	4	15620810	No	BST1	BST1	Q10588	SL008644	Somalogic	Cis	1.40136e-47	8.49247e-74
15	No	Yes	rs55784324	4	15621649	No	BST1	BST1	Q10588	SL008644	Somalogic	Cis	1.40136e-47	8.49247e-74
15	No	Yes	rs73239191	4	15622997	No	BST1	BST1	Q10588	SL008644	Somalogic	Cis	1.40136e-47	8.49247e-74
15	No	Yes	rs73239193	4	15623619	No	BST1	BST1	Q10588	SL008644	Somalogic	Cis	1.40136e-47	8.49247e-74
15	No	Yes	rs111716433	4	15623684	No	BST1	BST1	Q10588	SL008644	Somalogic	Cis	1.40136e-47	8.49247e-74
15	No	Yes	rs56166932	4	15624957	No	BST1	BST1	Q10588	SL008644	Somalogic	Cis	1.40136e-47	8.49247e-74
15	No	Yes	rs56093715	4	15625321	No	BST1	BST1	Q10588	SL008644	Somalogic	Cis	1.40136e-47	8.49247e-74
15	No	Yes	rs73241109	4	15630428	No	BST1	BST1	Q10588	SL008644	Somalogic	Cis	1.40136e-47	8.49247e-74
15	No	Yes	rs73241111	4	15630755	No	BST1	BST1	Q10588	SL008644	Somalogic	Cis	1.40136e-47	8.49247e-74
15	No	Yes	rs73241112	4	15630842	No	BST1	BST1	Q10588	SL008644	Somalogic	Cis	1.40136e-47	8.49247e-74
15	No	Yes	rs3842012	4	15631983	No	BST1	BST1	Q10588	SL008644	Somalogic	Cis	1.40136e-47	8.49247e-74
15	No	Yes	rs3822258	4	15631993	No	BST1	BST1	Q10588	SL008644	Somalogic	Cis	1.40136e-47	8.49247e-74
15	No	Yes	rs150389805	4	15633858	No	BST1	BST1	Q10588	SL008644	Somalogic	Cis	1.40136e-47	8.49247e-74
15	No	Yes	rs73241117	4	15639823	No	BST1	BST1	Q10588	SL008644	Somalogic	Cis	1.40136e-47	8.49247e-74
15	No	Yes	rs113796811	4	15640775	No	BST1	BST1	Q10588	SL008644	Somalogic	Cis	1.40136e-47	2.43328e-74
15	No	Yes	rs73241120	4	15641473	No	BST1	BST1	Q10588	SL008644	Somalogic	Cis	1.40136e-47	2.43328e-74
15	No	Yes	rs115690300	4	15643643	No	BST1	BST1	Q10588	SL008644	Somalogic	Cis	1.87639e-47	2.43328e-74
15	No	Yes	rs56149419	4	15645476	No	BST1	BST1	Q10588	SL008644	Somalogic	Cis	1.40136e-47	2.43328e-74
15	No	Yes	rs55963737	4	15645895	No	BST1	BST1	Q10588	SL008644	Somalogic	Cis	1.40136e-47	2.43328e-74
15	No	Yes	rs73241180	4	15646715	No	BST1	BST1	Q10588	SL008644	Somalogic	Cis	4.66193e-45	5.3076e-71
15	No	Yes	rs7683000	4	15647074	Yes	BST1	BST1	Q10588	SL008644	Somalogic	Cis	2.50507e-67	7.69622e-127
15	No	Yes	rs73241183	4	15647537	No	BST1	BST1	Q10588	SL008644	Somalogic	Cis	1.40136e-47	2.43328e-74
15	No	Yes	rs73241185	4	15649922	No	BST1	BST1	Q10588	SL008644	Somalogic	Cis	1.40136e-47	2.43328e-74
15	No	Yes	rs73241190	4	15651363	No	BST1	BST1	Q10588	SL008644	Somalogic	Cis	1.40136e-47	2.43328e-74
15	No	Yes	rs73241191	4	15654305	No	BST1	BST1	Q10588	SL008644	Somalogic	Cis	1.40136e-47	2.43328e-74
15	No	Yes	rs73241195	4	15655792	No	BST1	BST1	Q10588	SL008644	Somalogic	Cis	1.40136e-47	2.43328e-74
15	No	Yes	rs73241197	4	15655795	No	BST1	BST1	Q10588	SL008644	Somalogic	Cis	1.40136e-47	2.43328e-74
15	No	Yes	rs73241198	4	15656212	No	BST1	BST1	Q10588	SL008644	Somalogic	Cis	1.40136e-47	2.43328e-74
15	No	Yes	rs141324869	4	15656696	Yes	BST1	BST1	Q10588	SL008644	Somalogic	Cis	7.92474e-45	1.27347e-46
15	No	Yes	rs16892232	4	15657636	No	BST1	BST1	Q10588	SL008644	Somalogic	Cis	1.40136e-47	2.43328e-74
15	No	Yes	rs73243105	4	15661355	No	BST1	BST1	Q10588	SL008644	Somalogic	Cis	1.40136e-47	2.43328e-74
15	No	Yes	rs73243107	4	15663400	No	BST1	BST1	Q10588	SL008644	Somalogic	Cis	1.40136e-47	5.81259e-77
15	No	Yes	rs73243112	4	15666106	No	BST1	BST1	Q10588	SL008644	Somalogic	Cis	1.40136e-47	5.81259e-77
15	No	Yes	rs73243114	4	15666816	No	BST1	BST1	Q10588	SL008644	Somalogic	Cis	1.40136e-47	5.81259e-77
15	No	Yes	rs137957142	4	15668167	No	BST1	BST1	Q10588	SL008644	Somalogic	Cis	1.40136e-47	5.81259e-77
15	No	Yes	rs113126497	4	15669611	No	BST1	BST1	Q10588	SL008644	Somalogic	Cis	8.30452e-48	9.95998e-79
15	No	Yes	rs73243118	4	15669699	No	BST1	BST1	Q10588	SL008644	Somalogic	Cis	1.40136e-47	5.81259e-77
15	No	Yes	rs147440105	4	15670076	No	BST1	BST1	Q10588	SL008644	Somalogic	Cis	1.40136e-47	5.81259e-77
15	No	Yes	rs73243126	4	15675682	No	BST1	BST1	Q10588	SL008644	Somalogic	Cis	1.40136e-47	5.81259e-77
15	No	Yes	rs56065468	4	15675720	No	BST1	BST1	Q10588	SL008644	Somalogic	Cis	1.40136e-47	5.81259e-77
15	No	Yes	rs73243128	4	15676569	No	BST1	BST1	Q10588	SL008644	Somalogic	Cis	1.40136e-47	5.81259e-77
15	No	Yes	rs73243129	4	15678467	No	BST1	BST1	Q10588	SL008644	Somalogic	Cis	1.40136e-47	5.81259e-77
15	No	Yes	rs73243131	4	15679035	No	BST1	BST1	Q10588	SL008644	Somalogic	Cis	1.40136e-47	5.81259e-77
15	No	Yes	rs73243132	4	15680623	No	BST1	BST1	Q10588	SL008644	Somalogic	Cis	1.40136e-47	5.81259e-77
15	No	Yes	rs138810920	4	15681349	No	BST1	BST1	Q10588	SL008644	Somalogic	Cis	1.40136e-47	5.81259e-77
15	No	Yes	rs73243135	4	15682465	No	BST1	BST1	Q10588	SL008644	Somalogic	Cis	1.40136e-47	5.81259e-77
15	No	Yes	rs79686577	4	15685385	No	BST1	BST1	Q10588	SL008644	Somalogic	Cis	1.11324e-47	5.81259e-77
15	No	Yes	rs73224650	4	15685739	No	BST1	BST1	Q10588	SL008644	Somalogic	Cis	1.11324e-47	5.81259e-77
15	No	Yes	rs17405797	4	15685776	No	BST1	BST1	Q10588	SL008644	Somalogic	Cis	5.72434e-48	5.81259e-77
15	No	Yes	rs148515845	4	15686716	No	BST1	BST1	Q10588	SL008644	Somalogic	Cis	5.72434e-48	5.81259e-77
15	No	Yes	rs2302469	4	15688604	No	BST1	BST1	Q10588	SL008644	Somalogic	Cis	5.48401e-52	5.81259e-77
15	No	Yes	rs140129337	4	15691489	No	BST1	BST1	Q10588	SL008644	Somalogic	Cis	5.48401e-52	5.81259e-77
15	No	Yes	rs55803452	4	15692708	No	BST1	BST1	Q10588	SL008644	Somalogic	Cis	5.48401e-52	5.81259e-77
15	Yes	Yes	rs73224656	4	15699793	Yes	BST1	BST1	Q10588	SL008644	Somalogic	Cis	1.30089e-48	3.50464e-72
15	No	Yes	chr4:15700728:D	4	15700728	Yes	BST1	BST1	Q10588	SL008644	Somalogic	Cis	3.62129e-50	2.67888e-75
15	No	Yes	rs113618320	4	15703258	No	BST1	BST1	Q10588	SL008644	Somalogic	Cis	3.20613e-49	3.50464e-72
15	No	Yes	rs55735476	4	15706920	No	BST1	BST1	Q10588	SL008644	Somalogic	Cis	5.48401e-52	5.81259e-77
15	No	Yes	rs2302465	4	15709192	No	BST1	BST1	Q10588	SL008644	Somalogic	Cis	1.92253e-52	5.81259e-77
15	No	Yes	rs35519415	4	15710330	Yes	BST1	BST1	Q10588	SL008644	Somalogic	Cis	7.97183e-13	1.29425e-28
15	No	Yes	rs55757331	4	15712854	No	BST1	BST1	Q10588	SL008644	Somalogic	Cis	4.12528e-52	6.53564e-77
15	No	Yes	rs16892260	4	15713003	Yes	BST1	BST1	Q10588	SL008644	Somalogic	Cis	6.4659e-67	1.71508e-129
15	No	Yes	rs73224659	4	15714189	No	BST1	BST1	Q10588	SL008644	Somalogic	Cis	7.64921e-74	1.12603e-134
15	No	Yes	rs3756245	4	15714641	No	BST1	BST1	Q10588	SL008644	Somalogic	Cis	4.12528e-52	9.48179e-77
15	No	Yes	rs73224660	4	15714762	No	BST1	BST1	Q10588	SL008644	Somalogic	Cis	7.64921e-74	1.12603e-134
15	No	Yes	rs112894716	4	15714856	No	BST1	BST1	Q10588	SL008644	Somalogic	Cis	4.12528e-52	9.48179e-77
15	No	Yes	rs73224662	4	15716089	No	BST1	BST1	Q10588	SL008644	Somalogic	Cis	1.39341e-73	1.53797e-133
15	No	Yes	rs3213710	4	15717321	Yes	BST1	BST1	Q10588	SL008644	Somalogic	Cis	5.41903e-12	3.82495e-25
15	No	Yes	rs73224663	4	15718238	No	BST1	BST1	Q10588	SL008644	Somalogic	Cis	1.51684e-52	3.00206e-76
15	No	Yes	rs6842052	4	15718700	No	BST1	BST1	Q10588	SL008644	Somalogic	Cis	2.66747e-40	3.25571e-117
15	No	Yes	rs10008644	4	15719970	No	BST1	BST1	Q10588	SL008644	Somalogic	Cis	2.58509e-42	4.55224e-76
15	No	Yes	rs113730007	4	15723394	No	BST1	BST1	Q10588	SL008644	Somalogic	Cis	1.53573e-44	9.73079e-69
15	No	Yes	rs4292325	4	15728221	No	BST1	BST1	Q10588	SL008644	Somalogic	Cis	1.51679e-42	9.94532e-60
15	No	Yes	rs4588454	4	15728896	No	BST1	BST1	Q10588	SL008644	Somalogic	Cis	1.51679e-42	2.76093e-58
15	No	Yes	rs4492001	4	15730349	No	BST1	BST1	Q10588	SL008644	Somalogic	Cis	1.51679e-42	2.76093e-58
15	No	Yes	rs955411	4	15736507	No	BST1	BST1	Q10588	SL008644	Somalogic	Cis	3.5131e-42	1.03691e-51
15	No	Yes	rs4266290	4	15737118	No	BST1	BST1	Q10588	SL008644	Somalogic	Cis	6.01105e-41	2.45491e-68
15	No	Yes	rs4403048	4	15737120	No	BST1	BST1	Q10588	SL008644	Somalogic	Cis	6.01105e-41	2.45491e-68
15	No	Yes	rs73224670	4	15737441	No	BST1	BST1	Q10588	SL008644	Somalogic	Cis	8.62136e-46	2.38907e-51
15	No	Yes	rs4273468	4	15737863	No	BST1	BST1	Q10588	SL008644	Somalogic	Cis	1.51827e-56	6.42318e-91
15	No	Yes	rs4613561	4	15737890	No	BST1	BST1	Q10588	SL008644	Somalogic	Cis	1.01877e-40	1.36262e-68
15	No	Yes	rs4538475	4	15737937	No	BST1	BST1	Q10588	SL008644	Somalogic	Cis	5.26459e-56	6.42318e-91
15	No	Yes	rs11943501	4	15738166	No	BST1	BST1	Q10588	SL008644	Somalogic	Cis	6.28707e-45	4.88827e-51
15	No	Yes	rs11934811	4	15738253	No	BST1	BST1	Q10588	SL008644	Somalogic	Cis	4.82627e-45	2.28391e-49
15	No	Yes	rs2103	4	15738483	No	BST1	BST1	Q10588	SL008644	Somalogic	Cis	1.41746e-29	1.07143e-35
15	Yes	Yes	rs4263397	4	15739390	Yes	BST1	BST1	Q10588	SL008644	Somalogic	Cis	3.65865e-39	5.68237e-63
15	No	Yes	rs3900588	4	15739416	No	BST1	BST1	Q10588	SL008644	Somalogic	Cis	7.97894e-43	1.60091e-51
15	No	Yes	rs4320134	4	15739428	Yes	BST1	BST1	Q10588	SL008644	Somalogic	Cis	1.52421e-40	2.00145e-47
15	No	Yes	rs997250	4	15739498	Yes	BST1	BST1	Q10588	SL008644	Somalogic	Cis	3.13126e-29	2.32369e-35
15	No	Yes	rs3815466	4	15740292	No	BST1	BST1	Q10588	SL008644	Somalogic	Cis	3.90161e-36	1.81475e-28
15	No	Yes	rs2286879	4	15740880	Yes	BST1	BST1	Q10588	SL008644	Somalogic	Cis	1.69628e-34	8.85574e-42
15	No	Yes	rs10023845	4	15741251	No	BST1	BST1	Q10588	SL008644	Somalogic	Cis	5.65229e-38	4.37887e-44
15	No	Yes	rs10222984	4	15741703	No	BST1	BST1	Q10588	SL008644	Somalogic	Cis	5.65229e-38	9.74471e-44
15	No	Yes	rs3893376	4	15742074	No	BST1	BST1	Q10588	SL008644	Somalogic	Cis	2.75665e-39	9.74471e-44
15	No	Yes	rs3893377	4	15742129	Yes	BST1	BST1	Q10588	SL008644	Somalogic	Cis	1.94932e-27	2.10765e-22
15	No	Yes	rs73224677	4	15743457	No	BST1	BST1	Q10588	SL008644	Somalogic	Cis	1.94877e-28	1.74463e-22
15	No	Yes	rs10019008	4	15743573	No	BST1	BST1	Q10588	SL008644	Somalogic	Cis	1.94877e-28	2.10765e-22
15	No	Yes	rs9998153	4	15743672	No	BST1	BST1	Q10588	SL008644	Somalogic	Cis	1.94877e-28	2.10765e-22
15	No	Yes	rs28608142	4	15743989	No	BST1	BST1	Q10588	SL008644	Somalogic	Cis	1.94877e-28	2.10765e-22
15	No	Yes	rs11933202	4	15744528	No	BST1	BST1	Q10588	SL008644	Somalogic	Cis	2.50222e-38	9.74471e-44
15	No	Yes	rs11947310	4	15744576	No	BST1	BST1	Q10588	SL008644	Somalogic	Cis	1.94877e-28	2.10765e-22
15	No	Yes	rs10516292	4	15749703	No	BST1	BST1	Q10588	SL008644	Somalogic	Cis	2.52134e-22	5.34462e-28
15	No	Yes	rs35262933	4	15751317	No	BST1	BST1	Q10588	SL008644	Somalogic	Cis	4.66716e-24	1.27497e-29
15	No	Yes	rs10000290	4	15753299	No	BST1	BST1	Q10588	SL008644	Somalogic	Cis	8.85503e-12	1.26237e-11
15	No	Yes	rs12651314	4	15753570	No	BST1	BST1	Q10588	SL008644	Somalogic	Cis	2.29896e-20	2.88646e-24
16	No	Yes	rs6695321	1	196675861	No	C1S	C1s	P09871	SL000311	Somalogic	Trans	7.28332e-15	1.023e-18
16	No	Yes	rs12142766	1	196821817	No	C1S	C1s	P09871	SL000311	Somalogic	Trans	3.44842e-12	1.14847e-17
17	No	Yes	rs4246170	9	136112413	No	CADH5	Cadherin-5	P33151	SL002081	Somalogic	Trans	7.53733e-13	7.80514e-18
17	No	Yes	rs4424335	9	136113559	No	CADH5	Cadherin-5	P33151	SL002081	Somalogic	Trans	6.39317e-15	1.57597e-18
17	No	Yes	rs4357365	9	136113834	No	CADH5	Cadherin-5	P33151	SL002081	Somalogic	Trans	3.2219e-12	5.12832e-16
17	No	Yes	chr9:136114340:I	9	136114340	No	CADH5	Cadherin-5	P33151	SL002081	Somalogic	Trans	8.9306e-12	1.87706e-15
17	No	Yes	rs7044125	9	136114571	No	CADH5	Cadherin-5	P33151	SL002081	Somalogic	Trans	4.49424e-13	3.82326e-15
17	No	Yes	rs7470777	9	136115176	No	CADH5	Cadherin-5	P33151	SL002081	Somalogic	Trans	4.28278e-16	6.92228e-25
17	No	Yes	rs7467847	9	136115235	No	CADH5	Cadherin-5	P33151	SL002081	Somalogic	Trans	4.28278e-16	6.92228e-25
17	No	Yes	rs7469576	9	136117964	No	CADH5	Cadherin-5	P33151	SL002081	Somalogic	Trans	7.76695e-12	2.02823e-10
17	No	Yes	rs9411365	9	136118268	Yes	CADH5	Cadherin-5	P33151	SL002081	Somalogic	Trans	1.86018e-14	7.27308e-28
17	No	Yes	rs7855466	9	136121303	No	CADH5	Cadherin-5	P33151	SL002081	Somalogic	Trans	9.88008e-12	9.13969e-17
17	No	Yes	rs10901250	9	136121626	Yes	CADH5	Cadherin-5	P33151	SL002081	Somalogic	Trans	5.49592e-12	1.11558e-16
17	No	Yes	rs11244049	9	136123092	No	CADH5	Cadherin-5	P33151	SL002081	Somalogic	Trans	1.79175e-15	2.16117e-27
17	No	Yes	rs12216891	9	136127366	No	CADH5	Cadherin-5	P33151	SL002081	Somalogic	Trans	1.2418e-15	1.10424e-27
17	No	Yes	rs10901252	9	136128000	No	CADH5	Cadherin-5	P33151	SL002081	Somalogic	Trans	2.37865e-16	3.36531e-30
17	No	Yes	rs77693339	9	136128558	No	CADH5	Cadherin-5	P33151	SL002081	Somalogic	Trans	2.37865e-16	1.10424e-27
17	No	Yes	rs10793962	9	136129115	No	CADH5	Cadherin-5	P33151	SL002081	Somalogic	Trans	2.37865e-16	3.36531e-30
17	No	Yes	rs8176759	9	136129647	No	CADH5	Cadherin-5	P33151	SL002081	Somalogic	Trans	2.37865e-16	3.36531e-30
17	No	Yes	rs1137827	9	136129715	No	CADH5	Cadherin-5	P33151	SL002081	Somalogic	Trans	2.37865e-16	3.36531e-30
17	No	Yes	rs8176749	9	136131188	No	CADH5	Cadherin-5	P33151	SL002081	Somalogic	Trans	2.37865e-16	3.36531e-30
17	No	Yes	rs8176747	9	136131315	No	CADH5	Cadherin-5	P33151	SL002081	Somalogic	Trans	2.37865e-16	3.36531e-30
17	No	Yes	rs8176746	9	136131322	No	CADH5	Cadherin-5	P33151	SL002081	Somalogic	Trans	2.37865e-16	3.36531e-30
17	No	Yes	rs8176743	9	136131415	No	CADH5	Cadherin-5	P33151	SL002081	Somalogic	Trans	2.37865e-16	3.36531e-30
17	Yes	Yes	rs8176741	9	136131461	Yes	CADH5	Cadherin-5	P33151	SL002081	Somalogic	Trans	1.81041e-16	4.13749e-30
17	No	Yes	rs75179845	9	136132954	No	CADH5	Cadherin-5	P33151	SL002081	Somalogic	Trans	2.37865e-16	2.52851e-28
17	No	Yes	rs8176693	9	136137657	No	CADH5	Cadherin-5	P33151	SL002081	Somalogic	Trans	2.61701e-16	3.36531e-30
17	No	Yes	rs13299342	9	136141504	Yes	CADH5	Cadherin-5	P33151	SL002081	Somalogic	Trans	7.22543e-12	2.57312e-17
17	No	Yes	rs8176672	9	136142185	No	CADH5	Cadherin-5	P33151	SL002081	Somalogic	Trans	2.61701e-16	3.78807e-30
17	No	Yes	rs8176671	9	136142313	No	CADH5	Cadherin-5	P33151	SL002081	Somalogic	Trans	2.37865e-16	2.83714e-28
17	No	Yes	rs8176662	9	136144454	No	CADH5	Cadherin-5	P33151	SL002081	Somalogic	Trans	2.37865e-16	2.83714e-28
17	No	Yes	rs79343853	9	136146310	No	CADH5	Cadherin-5	P33151	SL002081	Somalogic	Trans	2.37865e-16	2.83714e-28
17	No	Yes	rs8176644	9	136149150	No	CADH5	Cadherin-5	P33151	SL002081	Somalogic	Trans	2.37865e-16	9.57581e-28
18	No	Yes	rs2806920	13	46514506	No	CBPB2	TAFI	Q96IY4	SL004015	Somalogic	Cis	5.05451e-13	9.28935e-18
18	No	Yes	rs2573304	13	46514642	No	CBPB2	TAFI	Q96IY4	SL004015	Somalogic	Cis	3.34334e-13	3.78614e-17
18	No	Yes	rs7325308	13	46514662	No	CBPB2	TAFI	Q96IY4	SL004015	Somalogic	Cis	5.97933e-20	7.65149e-28
18	No	Yes	rs2075427	13	46515605	No	CBPB2	TAFI	Q96IY4	SL004015	Somalogic	Cis	1.39702e-21	1.61845e-27
18	No	Yes	rs741669	13	46516021	No	CBPB2	TAFI	Q96IY4	SL004015	Somalogic	Cis	1.14507e-21	1.61845e-27
18	No	Yes	rs1080108	13	46516826	No	CBPB2	TAFI	Q96IY4	SL004015	Somalogic	Cis	1.3298e-21	2.06364e-27
18	No	Yes	rs1080107	13	46516959	No	CBPB2	TAFI	Q96IY4	SL004015	Somalogic	Cis	1.3298e-21	2.06364e-27
18	No	Yes	rs34605922	13	46516980	No	CBPB2	TAFI	Q96IY4	SL004015	Somalogic	Cis	1.3298e-21	2.06364e-27
18	No	Yes	rs9534255	13	46517275	No	CBPB2	TAFI	Q96IY4	SL004015	Somalogic	Cis	1.3298e-21	2.06364e-27
18	No	Yes	rs9534256	13	46517336	No	CBPB2	TAFI	Q96IY4	SL004015	Somalogic	Cis	1.3298e-21	2.06364e-27
18	No	Yes	rs9534257	13	46517366	No	CBPB2	TAFI	Q96IY4	SL004015	Somalogic	Cis	1.3298e-21	2.06364e-27
18	No	Yes	rs7333544	13	46517714	No	CBPB2	TAFI	Q96IY4	SL004015	Somalogic	Cis	1.3298e-21	2.06364e-27
18	No	Yes	rs2806922	13	46518059	No	CBPB2	TAFI	Q96IY4	SL004015	Somalogic	Cis	2.03062e-14	1.99052e-18
18	No	Yes	rs6561274	13	46518096	No	CBPB2	TAFI	Q96IY4	SL004015	Somalogic	Cis	1.64338e-21	1.58808e-27
18	No	Yes	rs6561275	13	46518299	No	CBPB2	TAFI	Q96IY4	SL004015	Somalogic	Cis	1.64338e-21	1.58808e-27
18	No	Yes	rs9534258	13	46520873	No	CBPB2	TAFI	Q96IY4	SL004015	Somalogic	Cis	1.37431e-21	5.198e-28
18	No	Yes	rs4941536	13	46523444	No	CBPB2	TAFI	Q96IY4	SL004015	Somalogic	Cis	1.12104e-21	8.25321e-28
18	No	Yes	chr13:46527878:D	13	46527878	No	CBPB2	TAFI	Q96IY4	SL004015	Somalogic	Cis	1.64012e-13	1.15045e-18
18	No	Yes	rs4337200	13	46531749	No	CBPB2	TAFI	Q96IY4	SL004015	Somalogic	Cis	1.13871e-13	1.20232e-20
18	No	Yes	rs7989605	13	46534036	No	CBPB2	TAFI	Q96IY4	SL004015	Somalogic	Cis	1.13871e-13	1.20232e-20
18	No	Yes	rs9534261	13	46534058	No	CBPB2	TAFI	Q96IY4	SL004015	Somalogic	Cis	9.43301e-18	1.60357e-20
18	No	Yes	rs4142548	13	46535350	No	CBPB2	TAFI	Q96IY4	SL004015	Somalogic	Cis	1.20904e-13	1.20232e-20
18	No	Yes	rs4460970	13	46540293	No	CBPB2	TAFI	Q96IY4	SL004015	Somalogic	Cis	8.8433e-22	5.02811e-27
18	No	Yes	rs9534263	13	46541450	No	CBPB2	TAFI	Q96IY4	SL004015	Somalogic	Cis	8.8433e-22	1.69403e-27
18	No	Yes	rs9534264	13	46541673	No	CBPB2	TAFI	Q96IY4	SL004015	Somalogic	Cis	8.78199e-14	1.84178e-20
18	No	Yes	rs4941537	13	46542576	No	CBPB2	TAFI	Q96IY4	SL004015	Somalogic	Cis	8.8433e-22	1.69403e-27
18	No	Yes	rs9534265	13	46547022	No	CBPB2	TAFI	Q96IY4	SL004015	Somalogic	Cis	8.8433e-22	1.69403e-27
18	No	Yes	rs3934247	13	46549137	No	CBPB2	TAFI	Q96IY4	SL004015	Somalogic	Cis	9.56575e-14	3.77671e-20
18	No	Yes	rs4942460	13	46550443	No	CBPB2	TAFI	Q96IY4	SL004015	Somalogic	Cis	8.8433e-22	1.69403e-27
18	No	Yes	rs4942461	13	46551023	No	CBPB2	TAFI	Q96IY4	SL004015	Somalogic	Cis	8.78199e-14	1.84178e-20
18	No	Yes	rs35826237	13	46551872	No	CBPB2	TAFI	Q96IY4	SL004015	Somalogic	Cis	5.32832e-21	2.21185e-25
18	No	Yes	rs1571052	13	46554849	No	CBPB2	TAFI	Q96IY4	SL004015	Somalogic	Cis	6.90947e-13	8.85524e-19
18	No	Yes	rs1571053	13	46554854	No	CBPB2	TAFI	Q96IY4	SL004015	Somalogic	Cis	6.90947e-13	8.85524e-19
18	No	Yes	rs1041166	13	46555220	No	CBPB2	TAFI	Q96IY4	SL004015	Somalogic	Cis	5.26125e-21	1.61209e-25
18	No	Yes	rs9316177	13	46561811	No	CBPB2	TAFI	Q96IY4	SL004015	Somalogic	Cis	2.32782e-22	1.69403e-27
18	No	Yes	rs4942464	13	46562596	No	CBPB2	TAFI	Q96IY4	SL004015	Somalogic	Cis	2.32782e-22	1.69403e-27
18	No	Yes	rs4942465	13	46562687	No	CBPB2	TAFI	Q96IY4	SL004015	Somalogic	Cis	1.35717e-16	2.24459e-23
18	No	Yes	rs1134071	13	46562935	No	CBPB2	TAFI	Q96IY4	SL004015	Somalogic	Cis	7.98435e-14	1.86809e-19
18	No	Yes	rs718530	13	46563653	No	CBPB2	TAFI	Q96IY4	SL004015	Somalogic	Cis	1.04731e-14	5.39095e-20
18	No	Yes	rs3063007	13	46563938	No	CBPB2	TAFI	Q96IY4	SL004015	Somalogic	Cis	1.02853e-16	1.48498e-23
18	No	Yes	rs3063007	13	46563940	No	CBPB2	TAFI	Q96IY4	SL004015	Somalogic	Cis	3.60544e-16	4.33459e-24
18	No	Yes	rs7331069	13	46564609	No	CBPB2	TAFI	Q96IY4	SL004015	Somalogic	Cis	9.21841e-15	1.2426e-20
18	No	Yes	rs9526126	13	46565202	No	CBPB2	TAFI	Q96IY4	SL004015	Somalogic	Cis	2.32782e-22	7.3451e-28
18	No	Yes	rs4362286	13	46566514	No	CBPB2	TAFI	Q96IY4	SL004015	Somalogic	Cis	9.21841e-15	1.2426e-20
18	No	Yes	rs9534272	13	46566823	No	CBPB2	TAFI	Q96IY4	SL004015	Somalogic	Cis	2.32782e-22	7.3451e-28
18	No	Yes	rs9534273	13	46566988	No	CBPB2	TAFI	Q96IY4	SL004015	Somalogic	Cis	8.76274e-15	2.11716e-20
18	No	Yes	rs2104515	13	46569846	No	CBPB2	TAFI	Q96IY4	SL004015	Somalogic	Cis	9.21841e-15	1.2426e-20
18	No	Yes	rs9316178	13	46570449	No	CBPB2	TAFI	Q96IY4	SL004015	Somalogic	Cis	9.21841e-15	1.2426e-20
18	No	Yes	rs7338189	13	46571035	No	CBPB2	TAFI	Q96IY4	SL004015	Somalogic	Cis	9.21841e-15	1.2426e-20
18	No	Yes	rs1326401	13	46571602	No	CBPB2	TAFI	Q96IY4	SL004015	Somalogic	Cis	1.22437e-14	4.35721e-20
18	No	Yes	rs9526127	13	46571744	No	CBPB2	TAFI	Q96IY4	SL004015	Somalogic	Cis	9.21841e-15	1.2426e-20
18	No	Yes	rs7325456	13	46572597	No	CBPB2	TAFI	Q96IY4	SL004015	Somalogic	Cis	9.21841e-15	1.2426e-20
18	No	Yes	rs6561278	13	46572937	No	CBPB2	TAFI	Q96IY4	SL004015	Somalogic	Cis	9.21841e-15	1.2426e-20
18	No	Yes	rs80121927	13	46573965	No	CBPB2	TAFI	Q96IY4	SL004015	Somalogic	Cis	8.71837e-15	6.57687e-20
18	No	Yes	rs9534276	13	46574317	No	CBPB2	TAFI	Q96IY4	SL004015	Somalogic	Cis	9.21841e-15	1.2426e-20
18	No	Yes	rs4294711	13	46575557	No	CBPB2	TAFI	Q96IY4	SL004015	Somalogic	Cis	9.21841e-15	1.2426e-20
18	No	Yes	rs9534277	13	46578349	No	CBPB2	TAFI	Q96IY4	SL004015	Somalogic	Cis	9.21841e-15	1.2426e-20
18	No	Yes	rs9526128	13	46578354	No	CBPB2	TAFI	Q96IY4	SL004015	Somalogic	Cis	2.32782e-22	7.3451e-28
18	No	Yes	rs7990238	13	46578379	No	CBPB2	TAFI	Q96IY4	SL004015	Somalogic	Cis	9.21841e-15	1.2426e-20
18	No	Yes	rs145108444	13	46578437	No	CBPB2	TAFI	Q96IY4	SL004015	Somalogic	Cis	1.27888e-14	1.04988e-20
18	No	Yes	rs7995256	13	46579414	No	CBPB2	TAFI	Q96IY4	SL004015	Somalogic	Cis	9.21841e-15	1.2426e-20
18	No	Yes	rs2896951	13	46581185	No	CBPB2	TAFI	Q96IY4	SL004015	Somalogic	Cis	9.21841e-15	1.2426e-20
18	No	Yes	rs7985754	13	46581287	No	CBPB2	TAFI	Q96IY4	SL004015	Somalogic	Cis	9.21841e-15	1.2426e-20
18	No	Yes	rs2404727	13	46581697	No	CBPB2	TAFI	Q96IY4	SL004015	Somalogic	Cis	9.21841e-15	1.2426e-20
18	No	Yes	rs2404728	13	46581862	No	CBPB2	TAFI	Q96IY4	SL004015	Somalogic	Cis	9.21841e-15	1.2426e-20
18	No	Yes	rs2148414	13	46582368	No	CBPB2	TAFI	Q96IY4	SL004015	Somalogic	Cis	9.21841e-15	1.2426e-20
18	No	Yes	rs2182483	13	46582600	No	CBPB2	TAFI	Q96IY4	SL004015	Somalogic	Cis	9.21841e-15	1.01646e-20
18	No	Yes	rs2182482	13	46582654	No	CBPB2	TAFI	Q96IY4	SL004015	Somalogic	Cis	9.21841e-15	1.2426e-20
18	No	Yes	rs6561280	13	46583691	No	CBPB2	TAFI	Q96IY4	SL004015	Somalogic	Cis	9.21841e-15	1.2426e-20
18	No	Yes	rs9534279	13	46584999	No	CBPB2	TAFI	Q96IY4	SL004015	Somalogic	Cis	9.21841e-15	1.2426e-20
18	No	Yes	rs9534280	13	46585051	No	CBPB2	TAFI	Q96IY4	SL004015	Somalogic	Cis	2.32782e-22	6.97369e-28
18	No	Yes	rs4941538	13	46586609	No	CBPB2	TAFI	Q96IY4	SL004015	Somalogic	Cis	2.32782e-22	6.97369e-28
18	No	Yes	rs9534281	13	46586976	No	CBPB2	TAFI	Q96IY4	SL004015	Somalogic	Cis	2.32782e-22	6.97369e-28
18	No	Yes	rs7990095	13	46587262	No	CBPB2	TAFI	Q96IY4	SL004015	Somalogic	Cis	9.21841e-15	1.2426e-20
18	No	Yes	rs994351	13	46588194	No	CBPB2	TAFI	Q96IY4	SL004015	Somalogic	Cis	9.21841e-15	1.2426e-20
18	No	Yes	rs9534282	13	46588944	No	CBPB2	TAFI	Q96IY4	SL004015	Somalogic	Cis	9.21841e-15	1.2426e-20
18	No	Yes	rs9534283	13	46589256	No	CBPB2	TAFI	Q96IY4	SL004015	Somalogic	Cis	9.21841e-15	1.2426e-20
18	No	Yes	rs9534284	13	46591061	No	CBPB2	TAFI	Q96IY4	SL004015	Somalogic	Cis	2.32782e-22	2.12844e-27
18	No	Yes	rs5803323	13	46591642	No	CBPB2	TAFI	Q96IY4	SL004015	Somalogic	Cis	9.21841e-15	1.2426e-20
18	No	Yes	rs1319712	13	46591707	No	CBPB2	TAFI	Q96IY4	SL004015	Somalogic	Cis	9.21841e-15	1.2426e-20
18	No	Yes	rs992631	13	46591989	No	CBPB2	TAFI	Q96IY4	SL004015	Somalogic	Cis	9.21841e-15	1.2426e-20
18	No	Yes	rs7998854	13	46592174	No	CBPB2	TAFI	Q96IY4	SL004015	Somalogic	Cis	9.21841e-15	1.2426e-20
18	No	Yes	chr13:46592325:I	13	46592325	No	CBPB2	TAFI	Q96IY4	SL004015	Somalogic	Cis	9.21841e-15	1.2426e-20
18	No	Yes	rs5803324	13	46595656	No	CBPB2	TAFI	Q96IY4	SL004015	Somalogic	Cis	3.98799e-15	1.2426e-20
18	No	Yes	rs2148412	13	46595849	Yes	CBPB2	TAFI	Q96IY4	SL004015	Somalogic	Cis	1.02853e-16	1.48498e-23
18	No	Yes	rs6561281	13	46596601	No	CBPB2	TAFI	Q96IY4	SL004015	Somalogic	Cis	3.98799e-15	1.2426e-20
18	No	Yes	rs4941539	13	46597067	No	CBPB2	TAFI	Q96IY4	SL004015	Somalogic	Cis	3.98799e-15	1.2426e-20
18	No	Yes	rs4942466	13	46597190	No	CBPB2	TAFI	Q96IY4	SL004015	Somalogic	Cis	1.02853e-16	1.48498e-23
18	No	Yes	rs56693021	13	46598364	No	CBPB2	TAFI	Q96IY4	SL004015	Somalogic	Cis	4.43173e-15	3.52593e-21
18	No	Yes	rs4942467	13	46599817	No	CBPB2	TAFI	Q96IY4	SL004015	Somalogic	Cis	4.79577e-15	1.50027e-20
18	No	Yes	rs7982998	13	46601535	No	CBPB2	TAFI	Q96IY4	SL004015	Somalogic	Cis	4.79577e-15	1.50027e-20
18	No	Yes	rs9534285	13	46601902	No	CBPB2	TAFI	Q96IY4	SL004015	Somalogic	Cis	4.79577e-15	1.50027e-20
18	No	Yes	rs2104516	13	46602123	No	CBPB2	TAFI	Q96IY4	SL004015	Somalogic	Cis	4.79577e-15	1.50027e-20
18	No	Yes	rs2094245	13	46602207	No	CBPB2	TAFI	Q96IY4	SL004015	Somalogic	Cis	4.79577e-15	1.50027e-20
18	No	Yes	rs9534287	13	46603926	No	CBPB2	TAFI	Q96IY4	SL004015	Somalogic	Cis	4.79577e-15	1.50027e-20
18	No	Yes	rs4941540	13	46604710	No	CBPB2	TAFI	Q96IY4	SL004015	Somalogic	Cis	1.06878e-16	1.43407e-21
18	No	Yes	rs9534288	13	46605441	No	CBPB2	TAFI	Q96IY4	SL004015	Somalogic	Cis	1.06878e-16	1.43407e-21
18	No	Yes	rs7981685	13	46605495	No	CBPB2	TAFI	Q96IY4	SL004015	Somalogic	Cis	4.79577e-15	1.50027e-20
18	No	Yes	rs2094244	13	46605803	No	CBPB2	TAFI	Q96IY4	SL004015	Somalogic	Cis	1.06878e-16	1.43407e-21
18	No	Yes	rs7318648	13	46606632	No	CBPB2	TAFI	Q96IY4	SL004015	Somalogic	Cis	7.2314e-33	2.5812e-37
18	No	Yes	rs142160656	13	46607643	No	CBPB2	TAFI	Q96IY4	SL004015	Somalogic	Cis	4.79577e-15	1.50027e-20
18	No	Yes	rs7331032	13	46609040	No	CBPB2	TAFI	Q96IY4	SL004015	Somalogic	Cis	4.79577e-15	1.50027e-20
18	No	Yes	rs7331368	13	46609062	No	CBPB2	TAFI	Q96IY4	SL004015	Somalogic	Cis	4.79577e-15	1.50027e-20
18	No	Yes	rs9526132	13	46609364	No	CBPB2	TAFI	Q96IY4	SL004015	Somalogic	Cis	4.79577e-15	1.50027e-20
18	No	Yes	rs9534292	13	46611340	No	CBPB2	TAFI	Q96IY4	SL004015	Somalogic	Cis	6.64051e-16	1.90226e-20
18	No	Yes	rs7328081	13	46611695	No	CBPB2	TAFI	Q96IY4	SL004015	Somalogic	Cis	4.79577e-15	1.50027e-20
18	No	Yes	rs35310900	13	46611804	No	CBPB2	TAFI	Q96IY4	SL004015	Somalogic	Cis	4.77837e-16	1.1751e-21
18	No	Yes	chr13:46612315:I	13	46612315	No	CBPB2	TAFI	Q96IY4	SL004015	Somalogic	Cis	4.55124e-15	7.94034e-20
18	No	Yes	rs7996875	13	46612836	No	CBPB2	TAFI	Q96IY4	SL004015	Somalogic	Cis	1.35929e-15	1.97933e-20
18	No	Yes	rs1409436	13	46614650	Yes	CBPB2	TAFI	Q96IY4	SL004015	Somalogic	Cis	2.21173e-22	1.1666e-27
18	No	Yes	rs3783200	13	46616462	No	CBPB2	TAFI	Q96IY4	SL004015	Somalogic	Cis	6.13626e-33	1.46359e-37
18	No	Yes	rs2404729	13	46617368	No	CBPB2	TAFI	Q96IY4	SL004015	Somalogic	Cis	1.35929e-15	1.97933e-20
18	No	Yes	rs2404730	13	46617381	No	CBPB2	TAFI	Q96IY4	SL004015	Somalogic	Cis	1.35929e-15	1.97933e-20
18	No	Yes	rs9526134	13	46618046	No	CBPB2	TAFI	Q96IY4	SL004015	Somalogic	Cis	1.35929e-15	1.97933e-20
18	No	Yes	rs2404731	13	46618384	No	CBPB2	TAFI	Q96IY4	SL004015	Somalogic	Cis	1.6005e-17	1.9473e-21
18	No	Yes	rs2404732	13	46618611	No	CBPB2	TAFI	Q96IY4	SL004015	Somalogic	Cis	1.6005e-17	1.9473e-21
18	No	Yes	rs962694	13	46619026	No	CBPB2	TAFI	Q96IY4	SL004015	Somalogic	Cis	4.57788e-18	1.9473e-21
18	No	Yes	rs3736944	13	46619316	No	CBPB2	TAFI	Q96IY4	SL004015	Somalogic	Cis	5.74774e-17	9.46558e-20
18	No	Yes	rs145144523	13	46621751	No	CBPB2	TAFI	Q96IY4	SL004015	Somalogic	Cis	1.98339e-18	3.03035e-21
18	No	Yes	rs71074749	13	46622034	No	CBPB2	TAFI	Q96IY4	SL004015	Somalogic	Cis	1.98339e-18	3.03035e-21
18	No	Yes	rs56813530	13	46622038	No	CBPB2	TAFI	Q96IY4	SL004015	Somalogic	Cis	1.98339e-18	3.03035e-21
18	No	Yes	rs9534296	13	46623152	No	CBPB2	TAFI	Q96IY4	SL004015	Somalogic	Cis	1.98339e-18	3.03035e-21
18	No	Yes	chr13:46623438:I	13	46623438	No	CBPB2	TAFI	Q96IY4	SL004015	Somalogic	Cis	9.03645e-19	3.19466e-21
18	No	Yes	rs9534297	13	46624630	No	CBPB2	TAFI	Q96IY4	SL004015	Somalogic	Cis	1.98339e-18	3.03035e-21
18	No	Yes	rs57004778	13	46624963	No	CBPB2	TAFI	Q96IY4	SL004015	Somalogic	Cis	1.99612e-18	1.16911e-20
18	No	Yes	rs9526135	13	46624992	No	CBPB2	TAFI	Q96IY4	SL004015	Somalogic	Cis	1.98339e-18	3.03035e-21
18	No	Yes	rs9534298	13	46625566	No	CBPB2	TAFI	Q96IY4	SL004015	Somalogic	Cis	3.80106e-18	2.11807e-21
18	No	Yes	rs9534299	13	46625586	No	CBPB2	TAFI	Q96IY4	SL004015	Somalogic	Cis	3.80106e-18	2.11807e-21
18	No	Yes	rs1087	13	46627439	Yes	CBPB2	TAFI	Q96IY4	SL004015	Somalogic	Cis	1.37289e-38	9.59855e-45
18	No	Yes	rs940	13	46627480	No	CBPB2	TAFI	Q96IY4	SL004015	Somalogic	Cis	2.32628e-20	1.31274e-27
18	No	Yes	rs1926447	13	46629944	Yes	CBPB2	TAFI	Q96IY4	SL004015	Somalogic	Cis	1.81299e-18	3.89987e-26
18	No	Yes	rs1926446	13	46629995	No	CBPB2	TAFI	Q96IY4	SL004015	Somalogic	Cis	1.81299e-18	3.89987e-26
18	No	Yes	rs7989892	13	46630641	No	CBPB2	TAFI	Q96IY4	SL004015	Somalogic	Cis	3.12359e-20	1.31274e-27
18	No	Yes	rs1409435	13	46631660	No	CBPB2	TAFI	Q96IY4	SL004015	Somalogic	Cis	3.12359e-20	1.31274e-27
18	No	Yes	rs3783202	13	46631869	No	CBPB2	TAFI	Q96IY4	SL004015	Somalogic	Cis	3.12359e-20	1.31274e-27
18	No	Yes	rs58925531	13	46632101	No	CBPB2	TAFI	Q96IY4	SL004015	Somalogic	Cis	1.53213e-20	8.92482e-29
18	No	Yes	rs2296641	13	46632226	No	CBPB2	TAFI	Q96IY4	SL004015	Somalogic	Cis	3.12359e-20	1.31274e-27
18	No	Yes	rs2404963	13	46632836	No	CBPB2	TAFI	Q96IY4	SL004015	Somalogic	Cis	3.12359e-20	1.31274e-27
18	No	Yes	rs1126366	13	46633148	No	CBPB2	TAFI	Q96IY4	SL004015	Somalogic	Cis	3.12359e-20	1.31274e-27
18	No	Yes	rs1126365	13	46633196	No	CBPB2	TAFI	Q96IY4	SL004015	Somalogic	Cis	3.12359e-20	1.31274e-27
18	No	Yes	rs1126364	13	46633394	No	CBPB2	TAFI	Q96IY4	SL004015	Somalogic	Cis	3.12359e-20	1.31274e-27
18	No	Yes	rs1126363	13	46633459	No	CBPB2	TAFI	Q96IY4	SL004015	Somalogic	Cis	3.12359e-20	1.31274e-27
18	No	Yes	rs7987385	13	46634131	No	CBPB2	TAFI	Q96IY4	SL004015	Somalogic	Cis	3.12359e-20	1.31274e-27
18	No	Yes	rs7987953	13	46634395	No	CBPB2	TAFI	Q96IY4	SL004015	Somalogic	Cis	1.0741e-21	2.16141e-26
18	No	Yes	rs1548325	13	46635101	No	CBPB2	TAFI	Q96IY4	SL004015	Somalogic	Cis	1.84098e-20	1.31274e-27
18	No	Yes	rs2897027	13	46636235	No	CBPB2	TAFI	Q96IY4	SL004015	Somalogic	Cis	9.1278e-23	1.31274e-27
18	No	Yes	rs4942470	13	46636652	No	CBPB2	TAFI	Q96IY4	SL004015	Somalogic	Cis	1.47213e-22	1.12606e-27
18	No	Yes	rs1977395	13	46638131	No	CBPB2	TAFI	Q96IY4	SL004015	Somalogic	Cis	3.71523e-23	1.09684e-29
18	No	Yes	rs9534302	13	46640055	No	CBPB2	TAFI	Q96IY4	SL004015	Somalogic	Cis	1.94154e-39	8.60219e-49
18	No	Yes	rs9534303	13	46640142	No	CBPB2	TAFI	Q96IY4	SL004015	Somalogic	Cis	1.94154e-39	8.60219e-49
18	No	Yes	rs17844113	13	46640275	No	CBPB2	TAFI	Q96IY4	SL004015	Somalogic	Cis	1.94154e-39	8.60219e-49
18	No	Yes	rs9534304	13	46640602	No	CBPB2	TAFI	Q96IY4	SL004015	Somalogic	Cis	1.94154e-39	8.60219e-49
18	No	Yes	rs7334627	13	46640746	Yes	CBPB2	TAFI	Q96IY4	SL004015	Somalogic	Cis	2.75298e-36	2.61131e-45
18	No	Yes	rs6561283	13	46640837	No	CBPB2	TAFI	Q96IY4	SL004015	Somalogic	Cis	8.56361e-24	1.66323e-32
18	No	Yes	rs7334547	13	46640967	No	CBPB2	TAFI	Q96IY4	SL004015	Somalogic	Cis	1.94154e-39	8.60219e-49
18	No	Yes	rs7336360	13	46641081	No	CBPB2	TAFI	Q96IY4	SL004015	Somalogic	Cis	1.94154e-39	8.60219e-49
18	No	Yes	rs9526136	13	46641147	No	CBPB2	TAFI	Q96IY4	SL004015	Somalogic	Cis	1.39266e-39	1.16758e-48
18	No	Yes	rs9526137	13	46641249	No	CBPB2	TAFI	Q96IY4	SL004015	Somalogic	Cis	1.94154e-39	8.60219e-49
18	No	Yes	rs75897857	13	46641263	No	CBPB2	TAFI	Q96IY4	SL004015	Somalogic	Cis	1.94154e-39	8.60219e-49
18	No	Yes	rs9316179	13	46641466	No	CBPB2	TAFI	Q96IY4	SL004015	Somalogic	Cis	1.94154e-39	8.60219e-49
18	No	Yes	rs7337140	13	46641481	No	CBPB2	TAFI	Q96IY4	SL004015	Somalogic	Cis	1.91804e-23	2.94072e-31
18	No	Yes	rs9316180	13	46641685	No	CBPB2	TAFI	Q96IY4	SL004015	Somalogic	Cis	1.94154e-39	8.60219e-49
18	No	Yes	rs9534305	13	46642156	No	CBPB2	TAFI	Q96IY4	SL004015	Somalogic	Cis	1.94154e-39	8.60219e-49
18	No	Yes	rs9562633	13	46642759	No	CBPB2	TAFI	Q96IY4	SL004015	Somalogic	Cis	1.94154e-39	1.52723e-46
18	No	Yes	rs9567610	13	46642767	No	CBPB2	TAFI	Q96IY4	SL004015	Somalogic	Cis	3.31327e-37	4.84727e-39
18	No	Yes	rs9567611	13	46642834	No	CBPB2	TAFI	Q96IY4	SL004015	Somalogic	Cis	1.94154e-39	8.60219e-49
18	No	Yes	rs9562634	13	46642864	No	CBPB2	TAFI	Q96IY4	SL004015	Somalogic	Cis	1.94154e-39	8.60219e-49
18	No	Yes	rs9562635	13	46642992	No	CBPB2	TAFI	Q96IY4	SL004015	Somalogic	Cis	1.94154e-39	8.60219e-49
18	No	Yes	rs9562636	13	46643024	No	CBPB2	TAFI	Q96IY4	SL004015	Somalogic	Cis	1.94154e-39	8.60219e-49
18	No	Yes	rs7990092	13	46643289	No	CBPB2	TAFI	Q96IY4	SL004015	Somalogic	Cis	1.07121e-39	8.60219e-49
18	No	Yes	rs7988836	13	46643373	No	CBPB2	TAFI	Q96IY4	SL004015	Somalogic	Cis	1.07121e-39	8.60219e-49
18	No	Yes	rs7993537	13	46643561	No	CBPB2	TAFI	Q96IY4	SL004015	Somalogic	Cis	6.76033e-40	8.60219e-49
18	No	Yes	rs7993567	13	46643606	No	CBPB2	TAFI	Q96IY4	SL004015	Somalogic	Cis	6.76033e-40	8.60219e-49
18	No	Yes	rs7995615	13	46643808	No	CBPB2	TAFI	Q96IY4	SL004015	Somalogic	Cis	8.4541e-40	8.60219e-49
18	No	Yes	rs9526139	13	46644056	No	CBPB2	TAFI	Q96IY4	SL004015	Somalogic	Cis	8.4541e-40	8.60219e-49
18	No	Yes	rs9534307	13	46644130	No	CBPB2	TAFI	Q96IY4	SL004015	Somalogic	Cis	8.4541e-40	8.60219e-49
18	No	Yes	rs9526140	13	46644152	No	CBPB2	TAFI	Q96IY4	SL004015	Somalogic	Cis	8.4541e-40	8.60219e-49
18	No	Yes	rs7331472	13	46644173	No	CBPB2	TAFI	Q96IY4	SL004015	Somalogic	Cis	4.80691e-25	3.43157e-31
18	No	Yes	rs17844080	13	46644405	No	CBPB2	TAFI	Q96IY4	SL004015	Somalogic	Cis	8.4541e-40	8.60219e-49
18	No	Yes	rs4942471	13	46644493	No	CBPB2	TAFI	Q96IY4	SL004015	Somalogic	Cis	8.4541e-40	8.60219e-49
18	No	Yes	rs2404964	13	46644874	No	CBPB2	TAFI	Q96IY4	SL004015	Somalogic	Cis	8.4541e-40	8.60219e-49
18	No	Yes	rs9316181	13	46645740	No	CBPB2	TAFI	Q96IY4	SL004015	Somalogic	Cis	8.4541e-40	8.60219e-49
18	No	Yes	rs9534308	13	46645861	No	CBPB2	TAFI	Q96IY4	SL004015	Somalogic	Cis	8.4541e-40	8.60219e-49
18	No	Yes	rs1409434	13	46646444	No	CBPB2	TAFI	Q96IY4	SL004015	Somalogic	Cis	8.4541e-40	8.60219e-49
18	No	Yes	rs2146886	13	46646711	No	CBPB2	TAFI	Q96IY4	SL004015	Somalogic	Cis	4.80691e-25	3.40023e-31
18	No	Yes	rs9534309	13	46647537	No	CBPB2	TAFI	Q96IY4	SL004015	Somalogic	Cis	8.4541e-40	8.60219e-49
18	No	Yes	rs3742264	13	46648094	No	CBPB2	TAFI	Q96IY4	SL004015	Somalogic	Cis	8.4541e-40	8.60219e-49
18	No	Yes	rs5803327	13	46648369	No	CBPB2	TAFI	Q96IY4	SL004015	Somalogic	Cis	8.4541e-40	8.60219e-49
18	No	Yes	rs1326400	13	46648523	No	CBPB2	TAFI	Q96IY4	SL004015	Somalogic	Cis	8.4541e-40	8.60219e-49
18	No	Yes	rs1326399	13	46648607	No	CBPB2	TAFI	Q96IY4	SL004015	Somalogic	Cis	8.4541e-40	8.60219e-49
18	No	Yes	rs9567612	13	46648853	No	CBPB2	TAFI	Q96IY4	SL004015	Somalogic	Cis	8.4541e-40	8.60219e-49
18	No	Yes	rs9534310	13	46648975	No	CBPB2	TAFI	Q96IY4	SL004015	Somalogic	Cis	8.4541e-40	8.60219e-49
18	No	Yes	rs1022953	13	46649126	No	CBPB2	TAFI	Q96IY4	SL004015	Somalogic	Cis	4.80691e-25	3.40023e-31
18	No	Yes	rs1022952	13	46649348	No	CBPB2	TAFI	Q96IY4	SL004015	Somalogic	Cis	4.80691e-25	3.40023e-31
18	No	Yes	rs9567613	13	46649398	No	CBPB2	TAFI	Q96IY4	SL004015	Somalogic	Cis	8.4541e-40	8.60219e-49
18	No	Yes	rs9567614	13	46649453	No	CBPB2	TAFI	Q96IY4	SL004015	Somalogic	Cis	8.4541e-40	8.60219e-49
18	No	Yes	rs11618062	13	46649568	No	CBPB2	TAFI	Q96IY4	SL004015	Somalogic	Cis	8.4541e-40	8.60219e-49
18	No	Yes	rs11620307	13	46649721	No	CBPB2	TAFI	Q96IY4	SL004015	Somalogic	Cis	8.4541e-40	8.60219e-49
18	No	Yes	rs11620308	13	46649723	No	CBPB2	TAFI	Q96IY4	SL004015	Somalogic	Cis	8.4541e-40	8.60219e-49
18	No	Yes	rs9534311	13	46650121	No	CBPB2	TAFI	Q96IY4	SL004015	Somalogic	Cis	8.4541e-40	8.60219e-49
18	No	Yes	rs9534312	13	46650219	No	CBPB2	TAFI	Q96IY4	SL004015	Somalogic	Cis	8.4541e-40	8.60219e-49
18	No	Yes	rs9534313	13	46650546	No	CBPB2	TAFI	Q96IY4	SL004015	Somalogic	Cis	8.4541e-40	8.60219e-49
18	No	Yes	rs1581846	13	46650686	No	CBPB2	TAFI	Q96IY4	SL004015	Somalogic	Cis	2.36827e-25	4.65364e-32
18	No	Yes	rs8181800	13	46650694	No	CBPB2	TAFI	Q96IY4	SL004015	Somalogic	Cis	1.59137e-39	9.77036e-49
18	No	Yes	rs17844052	13	46650788	No	CBPB2	TAFI	Q96IY4	SL004015	Somalogic	Cis	1.59137e-39	9.77036e-49
18	No	Yes	rs9567615	13	46651080	No	CBPB2	TAFI	Q96IY4	SL004015	Somalogic	Cis	1.59137e-39	1.50198e-48
18	No	Yes	rs9567616	13	46651091	No	CBPB2	TAFI	Q96IY4	SL004015	Somalogic	Cis	1.59137e-39	1.50198e-48
18	No	Yes	rs9567617	13	46651108	No	CBPB2	TAFI	Q96IY4	SL004015	Somalogic	Cis	1.59137e-39	1.50198e-48
18	No	Yes	rs4942473	13	46651308	No	CBPB2	TAFI	Q96IY4	SL004015	Somalogic	Cis	1.59137e-39	1.50198e-48
18	No	Yes	rs4942474	13	46651344	No	CBPB2	TAFI	Q96IY4	SL004015	Somalogic	Cis	1.59137e-39	1.50198e-48
18	No	Yes	rs4942475	13	46651521	No	CBPB2	TAFI	Q96IY4	SL004015	Somalogic	Cis	1.59137e-39	1.50198e-48
18	No	Yes	rs4942476	13	46651626	No	CBPB2	TAFI	Q96IY4	SL004015	Somalogic	Cis	1.59137e-39	1.50198e-48
18	No	Yes	rs4942477	13	46651763	No	CBPB2	TAFI	Q96IY4	SL004015	Somalogic	Cis	1.59137e-39	1.50198e-48
18	No	Yes	chr13:46651831:I	13	46651831	No	CBPB2	TAFI	Q96IY4	SL004015	Somalogic	Cis	4.80691e-25	2.02893e-31
18	No	Yes	rs1326398	13	46652690	No	CBPB2	TAFI	Q96IY4	SL004015	Somalogic	Cis	1.84209e-39	4.17468e-47
18	No	Yes	rs7996394	13	46653503	No	CBPB2	TAFI	Q96IY4	SL004015	Somalogic	Cis	5.48797e-25	4.95426e-32
18	No	Yes	rs9534314	13	46654844	No	CBPB2	TAFI	Q96IY4	SL004015	Somalogic	Cis	5.48797e-25	4.95426e-32
18	No	Yes	rs723391	13	46655449	No	CBPB2	TAFI	Q96IY4	SL004015	Somalogic	Cis	2.25604e-39	1.32359e-46
18	No	Yes	rs1409433	13	46655501	No	CBPB2	TAFI	Q96IY4	SL004015	Somalogic	Cis	5.48797e-25	4.95426e-32
18	No	Yes	rs2296642	13	46656669	No	CBPB2	TAFI	Q96IY4	SL004015	Somalogic	Cis	5.48797e-25	4.95426e-32
18	No	Yes	rs2897028	13	46656915	No	CBPB2	TAFI	Q96IY4	SL004015	Somalogic	Cis	5.48797e-25	4.95426e-32
18	No	Yes	rs2840241	13	46658903	No	CBPB2	TAFI	Q96IY4	SL004015	Somalogic	Cis	5.85409e-25	5.74028e-32
18	No	Yes	rs2146885	13	46659853	No	CBPB2	TAFI	Q96IY4	SL004015	Somalogic	Cis	3.05499e-25	1.54979e-30
18	Yes	Yes	rs2146884	13	46660392	Yes	CBPB2	TAFI	Q96IY4	SL004015	Somalogic	Cis	6.62697e-25	3.00585e-33
18	No	Yes	rs2146883	13	46660576	No	CBPB2	TAFI	Q96IY4	SL004015	Somalogic	Cis	6.62697e-25	3.00585e-33
18	No	Yes	rs2031634	13	46661129	No	CBPB2	TAFI	Q96IY4	SL004015	Somalogic	Cis	3.37979e-23	1.08462e-31
18	No	Yes	rs7139571	13	46662584	No	CBPB2	TAFI	Q96IY4	SL004015	Somalogic	Cis	3.50524e-23	3.87588e-32
18	No	Yes	rs9534316	13	46662630	No	CBPB2	TAFI	Q96IY4	SL004015	Somalogic	Cis	9.72654e-37	1.56067e-42
18	No	Yes	rs9534317	13	46662640	No	CBPB2	TAFI	Q96IY4	SL004015	Somalogic	Cis	9.72654e-37	1.56067e-42
18	No	Yes	rs1467665	13	46662919	No	CBPB2	TAFI	Q96IY4	SL004015	Somalogic	Cis	1.48599e-22	1.15157e-32
18	No	Yes	rs5803328	13	46663285	No	CBPB2	TAFI	Q96IY4	SL004015	Somalogic	Cis	6.66864e-31	4.08574e-36
18	No	Yes	rs17844018	13	46663981	No	CBPB2	TAFI	Q96IY4	SL004015	Somalogic	Cis	1.17548e-22	1.76007e-31
18	No	Yes	rs4280137	13	46664008	No	CBPB2	TAFI	Q96IY4	SL004015	Somalogic	Cis	1.17548e-22	1.76007e-31
18	No	Yes	rs9534319	13	46664444	No	CBPB2	TAFI	Q96IY4	SL004015	Somalogic	Cis	2.02167e-35	1.56067e-42
18	No	Yes	rs7330367	13	46664574	No	CBPB2	TAFI	Q96IY4	SL004015	Somalogic	Cis	1.17548e-22	1.76007e-31
18	No	Yes	rs7329569	13	46664881	No	CBPB2	TAFI	Q96IY4	SL004015	Somalogic	Cis	2.02167e-35	1.56067e-42
18	No	Yes	rs7994803	13	46665060	No	CBPB2	TAFI	Q96IY4	SL004015	Somalogic	Cis	1.17548e-22	1.76007e-31
18	No	Yes	rs9534320	13	46665572	No	CBPB2	TAFI	Q96IY4	SL004015	Somalogic	Cis	1.17548e-22	1.76007e-31
18	No	Yes	rs9567621	13	46665814	No	CBPB2	TAFI	Q96IY4	SL004015	Somalogic	Cis	1.17548e-22	1.76007e-31
18	No	Yes	rs2146882	13	46668111	No	CBPB2	TAFI	Q96IY4	SL004015	Somalogic	Cis	1.17548e-22	1.76007e-31
18	No	Yes	rs1409432	13	46668302	No	CBPB2	TAFI	Q96IY4	SL004015	Somalogic	Cis	1.17548e-22	1.76007e-31
18	No	Yes	rs9534321	13	46669032	No	CBPB2	TAFI	Q96IY4	SL004015	Somalogic	Cis	1.5193e-22	3.5101e-31
18	No	Yes	rs7991899	13	46669550	No	CBPB2	TAFI	Q96IY4	SL004015	Somalogic	Cis	7.40557e-26	1.01118e-29
18	No	Yes	rs9534322	13	46670002	No	CBPB2	TAFI	Q96IY4	SL004015	Somalogic	Cis	7.40557e-26	1.01118e-29
18	No	Yes	rs17844002	13	46670710	No	CBPB2	TAFI	Q96IY4	SL004015	Somalogic	Cis	4.45357e-35	1.62411e-42
18	No	Yes	rs2181617	13	46673317	Yes	CBPB2	TAFI	Q96IY4	SL004015	Somalogic	Cis	9.6988e-25	1.67693e-27
18	No	Yes	rs7332311	13	46673925	No	CBPB2	TAFI	Q96IY4	SL004015	Somalogic	Cis	3.10783e-21	4.83863e-30
18	Yes	Yes	rs1952187	13	46674909	Yes	CBPB2	TAFI	Q96IY4	SL004015	Somalogic	Cis	1.90914e-34	5.00903e-42
18	No	Yes	rs7139616	13	46675295	No	CBPB2	TAFI	Q96IY4	SL004015	Somalogic	Cis	4.22106e-23	1.71296e-34
18	No	Yes	rs9526143	13	46675991	No	CBPB2	TAFI	Q96IY4	SL004015	Somalogic	Cis	1.02881e-20	4.05629e-30
18	No	Yes	rs17067700	13	46676195	No	CBPB2	TAFI	Q96IY4	SL004015	Somalogic	Cis	5.4367e-23	9.09989e-35
18	No	Yes	rs10675603	13	46676731	No	CBPB2	TAFI	Q96IY4	SL004015	Somalogic	Cis	2.17646e-33	2.5742e-35
18	No	Yes	rs2146881	13	46679598	No	CBPB2	TAFI	Q96IY4	SL004015	Somalogic	Cis	2.78981e-20	3.31106e-30
18	No	Yes	rs9526144	13	46680215	No	CBPB2	TAFI	Q96IY4	SL004015	Somalogic	Cis	4.17502e-19	1.10201e-29
19	No	Yes	rs12451323	17	32634098	No	CCL7	MCP-3	P80098	SL000516	Somalogic	Cis	4.16651e-23	2.354e-10
19	No	Yes	rs2215184	17	32634859	No	CCL7	MCP-3	P80098	SL000516	Somalogic	Cis	4.16651e-23	2.42443e-10
19	No	Yes	rs16969449	17	32635033	No	CCL7	MCP-3	P80098	SL000516	Somalogic	Cis	4.16651e-23	2.42443e-10
19	No	Yes	rs4795908	17	32635486	No	CCL7	MCP-3	P80098	SL000516	Somalogic	Cis	4.16651e-23	1.95251e-10
19	No	Yes	rs16969457	17	32635684	No	CCL7	MCP-3	P80098	SL000516	Somalogic	Cis	4.16651e-23	1.95251e-10
19	No	Yes	rs12449657	17	32636062	No	CCL7	MCP-3	P80098	SL000516	Somalogic	Cis	4.16651e-23	1.95251e-10
19	No	Yes	rs12452741	17	32636553	No	CCL7	MCP-3	P80098	SL000516	Somalogic	Cis	4.16651e-23	1.95251e-10
19	No	Yes	rs56244442	17	32636590	No	CCL7	MCP-3	P80098	SL000516	Somalogic	Cis	4.16651e-23	1.95251e-10
19	No	Yes	rs4100073	17	32636771	No	CCL7	MCP-3	P80098	SL000516	Somalogic	Cis	4.16651e-23	1.95251e-10
19	No	Yes	rs118012174	17	32636974	No	CCL7	MCP-3	P80098	SL000516	Somalogic	Cis	4.16651e-23	1.95251e-10
19	No	Yes	rs72825084	17	32638338	No	CCL7	MCP-3	P80098	SL000516	Somalogic	Cis	4.16651e-23	1.95251e-10
19	No	Yes	rs3848464	17	32639369	No	CCL7	MCP-3	P80098	SL000516	Somalogic	Cis	4.16651e-23	1.95251e-10
19	No	Yes	rs3848465	17	32639455	No	CCL7	MCP-3	P80098	SL000516	Somalogic	Cis	4.16651e-23	1.95251e-10
19	No	Yes	rs3848466	17	32639529	No	CCL7	MCP-3	P80098	SL000516	Somalogic	Cis	4.16651e-23	1.95251e-10
19	No	Yes	rs12602687	17	32640209	No	CCL7	MCP-3	P80098	SL000516	Somalogic	Cis	4.16651e-23	2.53223e-10
19	No	Yes	rs12602707	17	32640224	No	CCL7	MCP-3	P80098	SL000516	Somalogic	Cis	4.16651e-23	2.53223e-10
19	No	Yes	rs12602722	17	32640354	No	CCL7	MCP-3	P80098	SL000516	Somalogic	Cis	4.16651e-23	2.53223e-10
19	No	Yes	rs3890641	17	32642681	No	CCL7	MCP-3	P80098	SL000516	Somalogic	Cis	2.16048e-25	2.53223e-10
19	No	Yes	rs8082480	17	32642860	No	CCL7	MCP-3	P80098	SL000516	Somalogic	Cis	4.16651e-23	2.53223e-10
19	No	Yes	rs8081376	17	32642918	No	CCL7	MCP-3	P80098	SL000516	Somalogic	Cis	4.16651e-23	2.53223e-10
19	No	Yes	rs12449308	17	32644191	No	CCL7	MCP-3	P80098	SL000516	Somalogic	Cis	4.16651e-23	2.80122e-10
19	No	Yes	rs41410552	17	32646131	No	CCL7	MCP-3	P80098	SL000516	Somalogic	Cis	1.08226e-23	2.49672e-10
19	No	Yes	rs3138036	17	32647544	No	CCL7	MCP-3	P80098	SL000516	Somalogic	Cis	2.74727e-27	2.55887e-14
19	No	Yes	rs3138037	17	32647744	No	CCL7	MCP-3	P80098	SL000516	Somalogic	Cis	2.74727e-27	2.55887e-14
19	No	Yes	rs1133763	17	32647831	No	CCL7	MCP-3	P80098	SL000516	Somalogic	Cis	2.74727e-27	2.55887e-14
19	No	Yes	chr17:32648876:D	17	32648876	No	CCL7	MCP-3	P80098	SL000516	Somalogic	Cis	2.74727e-27	2.55887e-14
19	No	Yes	rs11342894	17	32648878	No	CCL7	MCP-3	P80098	SL000516	Somalogic	Cis	2.74727e-27	2.55887e-14
19	No	Yes	rs11575057	17	32649737	No	CCL7	MCP-3	P80098	SL000516	Somalogic	Cis	1.21968e-31	2.07128e-11
19	No	Yes	rs11575059	17	32649764	No	CCL7	MCP-3	P80098	SL000516	Somalogic	Cis	1.21968e-31	2.07128e-11
19	No	Yes	rs11575060	17	32649800	No	CCL7	MCP-3	P80098	SL000516	Somalogic	Cis	1.21968e-31	2.07128e-11
19	No	Yes	chr17:32649864:I	17	32649864	No	CCL7	MCP-3	P80098	SL000516	Somalogic	Cis	1.21968e-31	2.07128e-11
19	No	Yes	chr17:32649867:I	17	32649867	No	CCL7	MCP-3	P80098	SL000516	Somalogic	Cis	1.21968e-31	2.07128e-11
19	No	Yes	rs1897354	17	32650461	No	CCL7	MCP-3	P80098	SL000516	Somalogic	Cis	1.21968e-31	1.22551e-10
19	No	Yes	rs3138040	17	32652854	No	CCL7	MCP-3	P80098	SL000516	Somalogic	Cis	1.65723e-32	1.22551e-10
19	No	Yes	rs3138041	17	32653083	No	CCL7	MCP-3	P80098	SL000516	Somalogic	Cis	1.65723e-32	1.22551e-10
19	No	Yes	rs150990743	17	32653170	No	CCL7	MCP-3	P80098	SL000516	Somalogic	Cis	1.65723e-32	1.22551e-10
19	No	Yes	rs4794998	17	32653210	No	CCL7	MCP-3	P80098	SL000516	Somalogic	Cis	3.83946e-30	1.0972e-10
19	No	Yes	rs4794999	17	32653224	No	CCL7	MCP-3	P80098	SL000516	Somalogic	Cis	1.65723e-32	1.22551e-10
19	No	Yes	rs12453915	17	32653244	No	CCL7	MCP-3	P80098	SL000516	Somalogic	Cis	1.65723e-32	1.22551e-10
19	No	Yes	rs1821141	17	32653660	No	CCL7	MCP-3	P80098	SL000516	Somalogic	Cis	1.65723e-32	1.22551e-10
19	No	Yes	rs1821140	17	32653684	No	CCL7	MCP-3	P80098	SL000516	Somalogic	Cis	1.65723e-32	1.22551e-10
19	No	Yes	rs1594542	17	32654317	No	CCL7	MCP-3	P80098	SL000516	Somalogic	Cis	3.27548e-22	1.59058e-08
19	No	Yes	rs1897351	17	32654850	No	CCL7	MCP-3	P80098	SL000516	Somalogic	Cis	1.65723e-32	1.22551e-10
19	No	Yes	rs12453585	17	32655316	No	CCL7	MCP-3	P80098	SL000516	Somalogic	Cis	1.65723e-32	1.0432e-10
19	No	Yes	rs4795000	17	32656283	No	CCL7	MCP-3	P80098	SL000516	Somalogic	Cis	1.65723e-32	1.0432e-10
19	No	Yes	rs4795001	17	32656430	No	CCL7	MCP-3	P80098	SL000516	Somalogic	Cis	3.27548e-22	1.29528e-08
19	No	Yes	rs34854939	17	32656542	Yes	CCL7	MCP-3	P80098	SL000516	Somalogic	Cis	8.4853e-16	2.65909e-07
19	No	Yes	rs9914367	17	32656602	No	CCL7	MCP-3	P80098	SL000516	Somalogic	Cis	3.27548e-22	1.29528e-08
19	No	Yes	rs9915650	17	32656816	No	CCL7	MCP-3	P80098	SL000516	Somalogic	Cis	3.27548e-22	1.29528e-08
19	No	Yes	rs9915877	17	32656893	No	CCL7	MCP-3	P80098	SL000516	Somalogic	Cis	3.27548e-22	1.29528e-08
19	No	Yes	rs72825097	17	32656929	No	CCL7	MCP-3	P80098	SL000516	Somalogic	Cis	1.65723e-32	6.30983e-11
19	No	Yes	rs9894471	17	32656992	No	CCL7	MCP-3	P80098	SL000516	Somalogic	Cis	3.27548e-22	1.09866e-08
19	No	Yes	rs8068122	17	32657536	No	CCL7	MCP-3	P80098	SL000516	Somalogic	Cis	1.65723e-32	6.30983e-11
19	No	Yes	rs8066978	17	32657542	No	CCL7	MCP-3	P80098	SL000516	Somalogic	Cis	1.65723e-32	6.30983e-11
19	No	Yes	rs8072865	17	32657637	No	CCL7	MCP-3	P80098	SL000516	Somalogic	Cis	1.65723e-32	6.30983e-11
19	No	Yes	rs12450497	17	32658925	No	CCL7	MCP-3	P80098	SL000516	Somalogic	Cis	7.74096e-32	6.61947e-11
19	No	Yes	rs12602195	17	32660149	No	CCL7	MCP-3	P80098	SL000516	Somalogic	Cis	4.57094e-30	6.30983e-11
19	No	Yes	rs146636855	17	32663036	No	CCL7	MCP-3	P80098	SL000516	Somalogic	Cis	3.1467e-23	2.1234e-08
19	No	Yes	rs72825101	17	32663869	No	CCL7	MCP-3	P80098	SL000516	Somalogic	Cis	1.81955e-25	4.07176e-09
19	No	Yes	rs2339003	17	32664320	No	CCL7	MCP-3	P80098	SL000516	Somalogic	Cis	2.61932e-15	6.77944e-08
19	No	Yes	rs2339002	17	32664347	No	CCL7	MCP-3	P80098	SL000516	Somalogic	Cis	1.81955e-25	4.07176e-09
19	No	Yes	rs2339001	17	32664372	No	CCL7	MCP-3	P80098	SL000516	Somalogic	Cis	1.81955e-25	4.07176e-09
19	No	Yes	rs11652027	17	32665470	No	CCL7	MCP-3	P80098	SL000516	Somalogic	Cis	1.9692e-25	8.26561e-09
19	No	Yes	rs11080268	17	32666442	No	CCL7	MCP-3	P80098	SL000516	Somalogic	Cis	2.13705e-25	4.07176e-09
19	No	Yes	rs11080269	17	32666658	No	CCL7	MCP-3	P80098	SL000516	Somalogic	Cis	2.13705e-25	4.07176e-09
19	No	Yes	rs11080270	17	32666704	No	CCL7	MCP-3	P80098	SL000516	Somalogic	Cis	2.13705e-25	4.07176e-09
19	No	Yes	rs55968014	17	32667094	No	CCL7	MCP-3	P80098	SL000516	Somalogic	Cis	2.13705e-25	4.07176e-09
19	No	Yes	rs12451826	17	32667987	No	CCL7	MCP-3	P80098	SL000516	Somalogic	Cis	2.13705e-25	4.07176e-09
19	No	Yes	rs11654149	17	32669687	No	CCL7	MCP-3	P80098	SL000516	Somalogic	Cis	2.13705e-25	4.07176e-09
19	No	Yes	rs72827003	17	32669798	No	CCL7	MCP-3	P80098	SL000516	Somalogic	Cis	2.13705e-25	4.07176e-09
19	No	Yes	rs12150027	17	32671182	No	CCL7	MCP-3	P80098	SL000516	Somalogic	Cis	2.13705e-25	4.07176e-09
19	No	Yes	rs78315983	17	32671823	No	CCL7	MCP-3	P80098	SL000516	Somalogic	Cis	2.13705e-25	4.07176e-09
19	No	Yes	rs72827007	17	32672297	No	CCL7	MCP-3	P80098	SL000516	Somalogic	Cis	2.79595e-25	4.07176e-09
19	No	Yes	chr17:32672906:I	17	32672906	No	CCL7	MCP-3	P80098	SL000516	Somalogic	Cis	3.67027e-23	3.8285e-09
19	No	Yes	rs4795912	17	32674234	No	CCL7	MCP-3	P80098	SL000516	Somalogic	Cis	2.79595e-25	4.07176e-09
19	No	Yes	rs4239247	17	32674569	No	CCL7	MCP-3	P80098	SL000516	Somalogic	Cis	2.79595e-25	4.07176e-09
19	Yes	Yes	rs442319	17	32675472	Yes	CCL7	MCP-3	P80098	SL000516	Somalogic	Cis	1.51921e-24	5.09288e-09
19	No	Yes	rs81036	17	32675796	No	CCL7	MCP-3	P80098	SL000516	Somalogic	Cis	2.79595e-25	4.07176e-09
19	No	Yes	rs371034	17	32675907	No	CCL7	MCP-3	P80098	SL000516	Somalogic	Cis	2.79595e-25	6.02535e-09
19	No	Yes	rs424942	17	32675910	No	CCL7	MCP-3	P80098	SL000516	Somalogic	Cis	2.79595e-25	6.02535e-09
20	No	Yes	rs11244049	9	136123092	No	CD209	DC-SIGN	Q9NNX6	SL005157	Somalogic	Trans	6.52039e-12	1.87535e-08
20	No	Yes	rs10901252	9	136128000	No	CD209	DC-SIGN	Q9NNX6	SL005157	Somalogic	Trans	8.80372e-12	7.25572e-10
20	No	Yes	rs7857390	9	136128546	No	CD209	DC-SIGN	Q9NNX6	SL005157	Somalogic	Trans	8.57202e-14	1.03218e-07
20	No	Yes	rs77693339	9	136128558	No	CD209	DC-SIGN	Q9NNX6	SL005157	Somalogic	Trans	8.80372e-12	7.93217e-09
20	No	Yes	rs10793962	9	136129115	No	CD209	DC-SIGN	Q9NNX6	SL005157	Somalogic	Trans	8.80372e-12	7.25572e-10
20	No	Yes	rs8176759	9	136129647	No	CD209	DC-SIGN	Q9NNX6	SL005157	Somalogic	Trans	8.80372e-12	7.25572e-10
20	No	Yes	rs1137827	9	136129715	No	CD209	DC-SIGN	Q9NNX6	SL005157	Somalogic	Trans	8.80372e-12	7.25572e-10
20	No	Yes	rs8176749	9	136131188	No	CD209	DC-SIGN	Q9NNX6	SL005157	Somalogic	Trans	8.80372e-12	7.25572e-10
20	No	Yes	rs8176747	9	136131315	No	CD209	DC-SIGN	Q9NNX6	SL005157	Somalogic	Trans	8.80372e-12	7.25572e-10
20	No	Yes	rs8176746	9	136131322	No	CD209	DC-SIGN	Q9NNX6	SL005157	Somalogic	Trans	8.80372e-12	7.25572e-10
20	No	Yes	rs8176743	9	136131415	No	CD209	DC-SIGN	Q9NNX6	SL005157	Somalogic	Trans	8.80372e-12	7.25572e-10
20	Yes	Yes	rs8176741	9	136131461	Yes	CD209	DC-SIGN	Q9NNX6	SL005157	Somalogic	Trans	6.56242e-12	7.6487e-10
20	No	Yes	rs7873635	9	136132012	No	CD209	DC-SIGN	Q9NNX6	SL005157	Somalogic	Trans	1.24347e-13	9.03377e-08
20	No	Yes	rs8176719	9	136132908	Yes	CD209	DC-SIGN	Q9NNX6	SL005157	Somalogic	Trans	1.25686e-33	2.61242e-32
20	No	Yes	rs75179845	9	136132954	No	CD209	DC-SIGN	Q9NNX6	SL005157	Somalogic	Trans	8.80372e-12	9.73951e-09
20	No	Yes	rs4962040	9	136133531	No	CD209	DC-SIGN	Q9NNX6	SL005157	Somalogic	Trans	6.51473e-14	7.97784e-09
20	No	Yes	rs8176702	9	136136146	No	CD209	DC-SIGN	Q9NNX6	SL005157	Somalogic	Trans	4.23869e-14	7.97784e-09
20	No	Yes	rs2073826	9	136136963	No	CD209	DC-SIGN	Q9NNX6	SL005157	Somalogic	Trans	2.82118e-14	1.56714e-11
20	No	Yes	rs687621	9	136137065	No	CD209	DC-SIGN	Q9NNX6	SL005157	Somalogic	Trans	3.8091e-36	3.35346e-40
20	No	Yes	rs687289	9	136137106	No	CD209	DC-SIGN	Q9NNX6	SL005157	Somalogic	Trans	3.8091e-36	3.35346e-40
20	No	Yes	rs2073827	9	136137133	No	CD209	DC-SIGN	Q9NNX6	SL005157	Somalogic	Trans	2.82118e-14	1.56714e-11
20	No	Yes	rs2073828	9	136137140	No	CD209	DC-SIGN	Q9NNX6	SL005157	Somalogic	Trans	2.82118e-14	1.56714e-11
20	No	Yes	rs8176693	9	136137657	No	CD209	DC-SIGN	Q9NNX6	SL005157	Somalogic	Trans	8.31131e-12	7.25572e-10
20	No	Yes	rs8176691	9	136138229	No	CD209	DC-SIGN	Q9NNX6	SL005157	Somalogic	Trans	3.30116e-14	8.74094e-09
20	No	Yes	rs8176690	9	136138317	No	CD209	DC-SIGN	Q9NNX6	SL005157	Somalogic	Trans	2.19371e-14	1.71989e-11
20	No	Yes	rs8176686	9	136138776	No	CD209	DC-SIGN	Q9NNX6	SL005157	Somalogic	Trans	6.41041e-14	5.10022e-11
20	No	Yes	rs657152	9	136139265	Yes	CD209	DC-SIGN	Q9NNX6	SL005157	Somalogic	Trans	2.21148e-33	5.95306e-33
20	No	Yes	rs8176682	9	136139297	No	CD209	DC-SIGN	Q9NNX6	SL005157	Somalogic	Trans	3.44579e-14	1.14691e-08
20	No	Yes	rs8176681	9	136139754	No	CD209	DC-SIGN	Q9NNX6	SL005157	Somalogic	Trans	2.18777e-14	2.46645e-11
20	No	Yes	rs149092047	9	136139907	Yes	CD209	DC-SIGN	Q9NNX6	SL005157	Somalogic	Trans	3.36058e-20	3.00919e-22
20	Yes	Yes	rs2519093	9	136141870	Yes	CD209	DC-SIGN	Q9NNX6	SL005157	Somalogic	Trans	1.04863e-20	5.81251e-26
20	No	Yes	rs8176672	9	136142185	No	CD209	DC-SIGN	Q9NNX6	SL005157	Somalogic	Trans	8.31131e-12	6.69564e-10
20	No	Yes	rs514659	9	136142203	No	CD209	DC-SIGN	Q9NNX6	SL005157	Somalogic	Trans	2.34336e-36	9.99372e-40
20	No	Yes	rs644234	9	136142217	No	CD209	DC-SIGN	Q9NNX6	SL005157	Somalogic	Trans	1.16448e-33	1.15032e-33
20	No	Yes	rs8176671	9	136142313	No	CD209	DC-SIGN	Q9NNX6	SL005157	Somalogic	Trans	8.80372e-12	9.053e-09
20	No	Yes	rs643434	9	136142355	No	CD209	DC-SIGN	Q9NNX6	SL005157	Somalogic	Trans	1.16448e-33	1.15032e-33
20	No	Yes	rs543040	9	136143000	No	CD209	DC-SIGN	Q9NNX6	SL005157	Somalogic	Trans	2.65631e-36	3.39528e-40
20	No	Yes	rs544873	9	136143212	No	CD209	DC-SIGN	Q9NNX6	SL005157	Somalogic	Trans	1.16448e-33	1.15032e-33
20	No	Yes	rs545971	9	136143372	No	CD209	DC-SIGN	Q9NNX6	SL005157	Somalogic	Trans	2.34336e-36	9.99372e-40
20	No	Yes	rs612169	9	136143442	No	CD209	DC-SIGN	Q9NNX6	SL005157	Somalogic	Trans	2.34336e-36	9.99372e-40
20	No	Yes	rs8176668	9	136144059	No	CD209	DC-SIGN	Q9NNX6	SL005157	Somalogic	Trans	4.71118e-14	1.06259e-08
20	No	Yes	rs8176663	9	136144427	No	CD209	DC-SIGN	Q9NNX6	SL005157	Somalogic	Trans	2.34336e-36	9.99372e-40
20	No	Yes	rs8176662	9	136144454	No	CD209	DC-SIGN	Q9NNX6	SL005157	Somalogic	Trans	8.80372e-12	9.053e-09
20	No	Yes	rs7036642	9	136144626	No	CD209	DC-SIGN	Q9NNX6	SL005157	Somalogic	Trans	4.71118e-14	1.06259e-08
20	No	Yes	rs491626	9	136144873	No	CD209	DC-SIGN	Q9NNX6	SL005157	Somalogic	Trans	2.3432e-36	9.99372e-40
20	No	Yes	rs492488	9	136144960	No	CD209	DC-SIGN	Q9NNX6	SL005157	Somalogic	Trans	2.34336e-36	9.99372e-40
20	No	Yes	rs493246	9	136144994	Yes	CD209	DC-SIGN	Q9NNX6	SL005157	Somalogic	Trans	2.34336e-36	1.44027e-39
20	No	Yes	rs494242	9	136145118	No	CD209	DC-SIGN	Q9NNX6	SL005157	Somalogic	Trans	1.16448e-33	1.15032e-33
20	No	Yes	rs495203	9	136145240	No	CD209	DC-SIGN	Q9NNX6	SL005157	Somalogic	Trans	2.34336e-36	9.99372e-40
20	No	Yes	rs582118	9	136145471	No	CD209	DC-SIGN	Q9NNX6	SL005157	Somalogic	Trans	2.34336e-36	9.99372e-40
20	No	Yes	rs582094	9	136145484	No	CD209	DC-SIGN	Q9NNX6	SL005157	Somalogic	Trans	2.34336e-36	9.99372e-40
20	No	Yes	rs34357864	9	136145907	No	CD209	DC-SIGN	Q9NNX6	SL005157	Somalogic	Trans	2.34336e-36	9.99372e-40
20	No	Yes	rs2769071	9	136145974	No	CD209	DC-SIGN	Q9NNX6	SL005157	Somalogic	Trans	2.34336e-36	9.99372e-40
20	No	Yes	rs677355	9	136146046	No	CD209	DC-SIGN	Q9NNX6	SL005157	Somalogic	Trans	1.51248e-35	9.12664e-38
20	No	Yes	chr9:136146061:I	9	136146061	No	CD209	DC-SIGN	Q9NNX6	SL005157	Somalogic	Trans	3.55684e-34	4.54378e-36
20	No	Yes	rs59602812	9	136146068	No	CD209	DC-SIGN	Q9NNX6	SL005157	Somalogic	Trans	3.55684e-34	4.54378e-36
20	No	Yes	rs676996	9	136146077	No	CD209	DC-SIGN	Q9NNX6	SL005157	Somalogic	Trans	3.55684e-34	4.54378e-36
20	No	Yes	rs676457	9	136146227	No	CD209	DC-SIGN	Q9NNX6	SL005157	Somalogic	Trans	2.87929e-36	9.99372e-40
20	No	Yes	rs79343853	9	136146310	No	CD209	DC-SIGN	Q9NNX6	SL005157	Somalogic	Trans	8.80372e-12	9.053e-09
20	No	Yes	rs527210	9	136146431	No	CD209	DC-SIGN	Q9NNX6	SL005157	Somalogic	Trans	5.0911e-35	8.60204e-38
20	No	Yes	rs139840563	9	136146448	No	CD209	DC-SIGN	Q9NNX6	SL005157	Somalogic	Trans	2.29044e-34	1.15206e-38
20	No	Yes	rs550057	9	136146597	Yes	CD209	DC-SIGN	Q9NNX6	SL005157	Somalogic	Trans	3.41164e-20	1.11105e-22
20	No	Yes	rs674302	9	136146664	No	CD209	DC-SIGN	Q9NNX6	SL005157	Somalogic	Trans	2.87929e-36	9.99372e-40
20	No	Yes	rs7046674	9	136147012	No	CD209	DC-SIGN	Q9NNX6	SL005157	Somalogic	Trans	4.42672e-14	1.06259e-08
20	No	Yes	rs554833	9	136147160	No	CD209	DC-SIGN	Q9NNX6	SL005157	Somalogic	Trans	2.87929e-36	9.99372e-40
20	No	Yes	rs8176649	9	136147295	No	CD209	DC-SIGN	Q9NNX6	SL005157	Somalogic	Trans	4.42672e-14	1.06259e-08
20	No	Yes	rs660340	9	136147553	No	CD209	DC-SIGN	Q9NNX6	SL005157	Somalogic	Trans	1.59926e-13	1.52558e-18
20	No	Yes	rs581107	9	136147702	No	CD209	DC-SIGN	Q9NNX6	SL005157	Somalogic	Trans	1.59926e-13	1.32645e-18
20	No	Yes	rs659104	9	136147823	No	CD209	DC-SIGN	Q9NNX6	SL005157	Somalogic	Trans	1.59926e-13	1.32645e-18
20	No	Yes	rs647800	9	136148000	Yes	CD209	DC-SIGN	Q9NNX6	SL005157	Somalogic	Trans	5.15093e-13	7.89106e-16
20	No	Yes	rs473533	9	136148035	No	CD209	DC-SIGN	Q9NNX6	SL005157	Somalogic	Trans	1.59926e-13	1.32645e-18
20	No	Yes	rs475419	9	136148231	Yes	CD209	DC-SIGN	Q9NNX6	SL005157	Somalogic	Trans	1.2412e-13	1.64721e-18
20	No	Yes	rs476410	9	136148368	No	CD209	DC-SIGN	Q9NNX6	SL005157	Somalogic	Trans	1.59926e-13	1.32645e-18
20	No	Yes	rs645982	9	136148409	No	CD209	DC-SIGN	Q9NNX6	SL005157	Somalogic	Trans	1.59926e-13	1.32645e-18
20	No	Yes	rs8176646	9	136149095	No	CD209	DC-SIGN	Q9NNX6	SL005157	Somalogic	Trans	3.2569e-35	1.71872e-35
20	No	Yes	rs116552240	9	136149098	No	CD209	DC-SIGN	Q9NNX6	SL005157	Somalogic	Trans	3.2569e-35	1.71872e-35
20	No	Yes	rs8176644	9	136149150	No	CD209	DC-SIGN	Q9NNX6	SL005157	Somalogic	Trans	8.80372e-12	7.54392e-09
20	No	Yes	rs505922	9	136149229	No	CD209	DC-SIGN	Q9NNX6	SL005157	Somalogic	Trans	6.8956e-37	2.26117e-40
20	No	Yes	rs507666	9	136149399	Yes	CD209	DC-SIGN	Q9NNX6	SL005157	Somalogic	Trans	7.76204e-21	5.81251e-26
20	No	Yes	rs529565	9	136149500	No	CD209	DC-SIGN	Q9NNX6	SL005157	Somalogic	Trans	6.8956e-37	2.26117e-40
20	No	Yes	rs630510	9	136149581	Yes	CD209	DC-SIGN	Q9NNX6	SL005157	Somalogic	Trans	1.57286e-13	5.83757e-28
20	No	Yes	chr9:136149709:D	9	136149709	No	CD209	DC-SIGN	Q9NNX6	SL005157	Somalogic	Trans	1.90498e-19	2.76571e-21
20	No	Yes	rs630014	9	136149722	No	CD209	DC-SIGN	Q9NNX6	SL005157	Somalogic	Trans	1.57286e-13	5.83757e-28
20	No	Yes	rs532436	9	136149830	No	CD209	DC-SIGN	Q9NNX6	SL005157	Somalogic	Trans	7.76204e-21	5.81251e-26
20	No	Yes	rs559723	9	136150484	No	CD209	DC-SIGN	Q9NNX6	SL005157	Somalogic	Trans	6.03976e-12	1.03311e-16
20	No	Yes	rs600038	9	136151806	No	CD209	DC-SIGN	Q9NNX6	SL005157	Somalogic	Trans	9.60299e-17	2.18519e-20
20	No	Yes	rs651007	9	136153875	No	CD209	DC-SIGN	Q9NNX6	SL005157	Somalogic	Trans	7.73674e-16	2.18519e-20
20	No	Yes	rs11244061	9	136153981	Yes	CD209	DC-SIGN	Q9NNX6	SL005157	Somalogic	Trans	8.18699e-15	1.91804e-11
20	No	Yes	rs579459	9	136154168	No	CD209	DC-SIGN	Q9NNX6	SL005157	Somalogic	Trans	7.73674e-16	2.18519e-20
20	No	Yes	rs649129	9	136154304	No	CD209	DC-SIGN	Q9NNX6	SL005157	Somalogic	Trans	7.73674e-16	2.18519e-20
20	No	Yes	rs495828	9	136154867	Yes	CD209	DC-SIGN	Q9NNX6	SL005157	Somalogic	Trans	7.73674e-16	9.11259e-20
20	No	Yes	rs635634	9	136155000	No	CD209	DC-SIGN	Q9NNX6	SL005157	Somalogic	Trans	3.47102e-19	5.81251e-26
20	No	Yes	rs633862	9	136155444	Yes	CD209	DC-SIGN	Q9NNX6	SL005157	Somalogic	Trans	2.02207e-12	2.12881e-19
21	No	Yes	rs1697573	19	51718317	Yes	CD33	Siglec-3	P20138	SL005215	Somalogic	Cis	2.51671e-19	8.8006e-25
21	No	Yes	rs273634	19	51718837	No	CD33	Siglec-3	P20138	SL005215	Somalogic	Cis	2.405e-19	8.16921e-25
21	No	Yes	rs1566576	19	51720625	No	CD33	Siglec-3	P20138	SL005215	Somalogic	Cis	2.65996e-19	8.16921e-25
21	No	Yes	rs12609179	19	51722582	No	CD33	Siglec-3	P20138	SL005215	Somalogic	Cis	2.405e-19	8.16921e-25
21	No	Yes	rs273637	19	51723546	No	CD33	Siglec-3	P20138	SL005215	Somalogic	Cis	1.82773e-19	5.84312e-24
21	No	Yes	rs273638	19	51724112	No	CD33	Siglec-3	P20138	SL005215	Somalogic	Cis	1.73269e-19	1.28405e-23
21	No	Yes	rs273639	19	51724162	No	CD33	Siglec-3	P20138	SL005215	Somalogic	Cis	1.4865e-19	1.28405e-23
21	No	Yes	rs141094365	19	51724532	No	CD33	Siglec-3	P20138	SL005215	Somalogic	Cis	4.92153e-19	1.77211e-22
21	No	Yes	rs273640	19	51725824	No	CD33	Siglec-3	P20138	SL005215	Somalogic	Cis	2.51671e-19	8.96016e-25
21	No	Yes	rs1399837	19	51726355	No	CD33	Siglec-3	P20138	SL005215	Somalogic	Cis	2.2638e-19	8.96016e-25
21	No	Yes	rs1710398	19	51726911	No	CD33	Siglec-3	P20138	SL005215	Somalogic	Cis	2.51671e-19	8.96016e-25
21	No	Yes	rs1697553	19	51727322	No	CD33	Siglec-3	P20138	SL005215	Somalogic	Cis	2.51671e-19	8.96016e-25
21	Yes	Yes	rs3865444	19	51727962	Yes	CD33	Siglec-3	P20138	SL005215	Somalogic	Cis	2.08329e-48	9.42284e-77
21	No	Yes	rs2459141	19	51728193	No	CD33	Siglec-3	P20138	SL005215	Somalogic	Cis	1.55959e-18	2.98442e-24
21	No	Yes	rs12459419	19	51728477	No	CD33	Siglec-3	P20138	SL005215	Somalogic	Cis	2.08329e-48	1.61721e-77
21	No	Yes	rs2455069	19	51728641	No	CD33	Siglec-3	P20138	SL005215	Somalogic	Cis	2.51671e-19	1.09185e-24
21	No	Yes	rs7245846	19	51731176	No	CD33	Siglec-3	P20138	SL005215	Somalogic	Cis	6.14488e-42	1.78367e-60
21	No	Yes	rs17716016	19	51771415	No	CD33	Siglec-3	P20138	SL005215	Somalogic	Cis	8.55778e-13	4.91897e-17
21	No	Yes	rs12608749	19	51774129	No	CD33	Siglec-3	P20138	SL005215	Somalogic	Cis	8.91886e-13	9.05858e-17
21	No	Yes	rs12608738	19	51774192	No	CD33	Siglec-3	P20138	SL005215	Somalogic	Cis	8.91886e-13	1.92427e-17
22	No	Yes	rs9332721	6	31904729	No	CFAB	Factor B	P00751	SL000414	Somalogic	Cis	2.93831e-13	4.90445e-13
22	No	Yes	chr6:31904733:D	6	31904733	No	CFAB	Factor B	P00751	SL000414	Somalogic	Cis	1.20712e-12	7.72645e-11
22	No	Yes	rs1042663	6	31905130	No	CFAB	Factor B	P00751	SL000414	Somalogic	Cis	1.84473e-14	7.94639e-13
22	No	Yes	rs2507953	6	31905328	No	CFAB	Factor B	P00751	SL000414	Somalogic	Cis	1.84473e-14	7.94639e-13
22	No	Yes	rs7772063	6	31906334	Yes	CFAB	Factor B	P00751	SL000414	Somalogic	Cis	3.54668e-14	6.88443e-13
22	No	Yes	rs138645368	6	31906505	No	CFAB	Factor B	P00751	SL000414	Somalogic	Cis	1.84473e-14	7.94639e-13
22	No	Yes	rs654727	6	31906865	No	CFAB	Factor B	P00751	SL000414	Somalogic	Cis	1.84473e-14	7.94639e-13
22	No	Yes	rs550605	6	31907147	No	CFAB	Factor B	P00751	SL000414	Somalogic	Cis	1.84473e-14	7.94639e-13
22	No	Yes	rs653414	6	31907168	No	CFAB	Factor B	P00751	SL000414	Somalogic	Cis	1.84473e-14	7.94639e-13
22	No	Yes	rs497239	6	31908761	No	CFAB	Factor B	P00751	SL000414	Somalogic	Cis	1.84473e-14	4.24957e-13
22	No	Yes	rs609061	6	31910162	No	CFAB	Factor B	P00751	SL000414	Somalogic	Cis	1.76531e-14	3.54961e-13
22	No	Yes	rs2242572	6	31910929	No	CFAB	Factor B	P00751	SL000414	Somalogic	Cis	1.76531e-14	3.54961e-13
22	No	Yes	rs547154	6	31910938	No	CFAB	Factor B	P00751	SL000414	Somalogic	Cis	1.76531e-14	3.54961e-13
22	Yes	Yes	rs641153	6	31914180	Yes	CFAB	Factor B	P00751	SL000414	Somalogic	Cis	7.49098e-15	3.49815e-12
22	No	Yes	rs541862	6	31916951	No	CFAB	Factor B	P00751	SL000414	Somalogic	Cis	1.76531e-14	3.43824e-13
22	No	Yes	rs4151658	6	31917557	No	CFAB	Factor B	P00751	SL000414	Somalogic	Cis	1.34412e-14	2.86255e-13
22	No	Yes	rs522162	6	31919917	No	CFAB	Factor B	P00751	SL000414	Somalogic	Cis	1.76531e-14	3.3624e-13
22	No	Yes	rs760070	6	31919956	No	CFAB	Factor B	P00751	SL000414	Somalogic	Cis	1.76531e-14	3.3624e-13
22	No	Yes	rs550513	6	31920687	No	CFAB	Factor B	P00751	SL000414	Somalogic	Cis	1.76531e-14	3.3624e-13
22	No	Yes	rs148932458	6	31923997	No	CFAB	Factor B	P00751	SL000414	Somalogic	Cis	1.84473e-14	9.66957e-13
22	No	Yes	rs114461214	6	31924880	No	CFAB	Factor B	P00751	SL000414	Somalogic	Cis	1.93407e-14	9.66957e-13
22	No	Yes	rs115270436	6	31928306	No	CFAB	Factor B	P00751	SL000414	Somalogic	Cis	1.93407e-14	8.13561e-13
22	No	Yes	rs115566560	6	31932177	No	CFAB	Factor B	P00751	SL000414	Somalogic	Cis	1.95029e-12	1.9712e-08
22	No	Yes	rs114992347	6	31933161	No	CFAB	Factor B	P00751	SL000414	Somalogic	Cis	1.95029e-12	1.9712e-08
22	No	Yes	rs114673216	6	31934372	No	CFAB	Factor B	P00751	SL000414	Somalogic	Cis	1.95029e-12	1.9712e-08
22	No	Yes	rs10646736	6	31935284	No	CFAB	Factor B	P00751	SL000414	Somalogic	Cis	1.95029e-12	3.87892e-08
22	No	Yes	rs115842441	6	31935311	No	CFAB	Factor B	P00751	SL000414	Somalogic	Cis	1.95029e-12	3.87892e-08
22	No	Yes	rs115673007	6	31936679	No	CFAB	Factor B	P00751	SL000414	Somalogic	Cis	1.95029e-12	5.43324e-08
22	No	Yes	rs114492034	6	31941557	No	CFAB	Factor B	P00751	SL000414	Somalogic	Cis	3.13179e-12	4.60552e-08
22	No	Yes	rs116081993	6	31942514	No	CFAB	Factor B	P00751	SL000414	Somalogic	Cis	1.85876e-12	5.43324e-08
22	No	Yes	rs139954486	6	31944593	No	CFAB	Factor B	P00751	SL000414	Somalogic	Cis	1.00291e-12	1.68329e-08
22	No	Yes	rs391165	6	31947086	No	CFAB	Factor B	P00751	SL000414	Somalogic	Cis	1.29775e-12	5.70383e-08
22	No	Yes	rs389512	6	31947594	No	CFAB	Factor B	P00751	SL000414	Somalogic	Cis	3.13179e-12	4.60552e-08
22	No	Yes	rs35227293	6	31948421	No	CFAB	Factor B	P00751	SL000414	Somalogic	Cis	2.09239e-13	6.36848e-09
23	No	Yes	rs1572995	1	205024012	No	CNTN2	CNTN2	Q02246	SL008623	Somalogic	Cis	7.23726e-13	5.15934e-15
23	No	Yes	rs3767297	1	205036826	Yes	CNTN2	CNTN2	Q02246	SL008623	Somalogic	Cis	7.45482e-13	2.86369e-16
23	No	Yes	rs4951166	1	205040228	No	CNTN2	CNTN2	Q02246	SL008623	Somalogic	Cis	2.20852e-15	1.41378e-15
23	No	Yes	rs3753855	1	205040726	No	CNTN2	CNTN2	Q02246	SL008623	Somalogic	Cis	5.09351e-15	1.91763e-15
23	No	Yes	rs3820338	1	205040835	No	CNTN2	CNTN2	Q02246	SL008623	Somalogic	Cis	5.09351e-15	1.91763e-15
23	No	Yes	rs10664521	1	205041487	Yes	CNTN2	CNTN2	Q02246	SL008623	Somalogic	Cis	1.53399e-15	1.67668e-15
23	No	Yes	rs10900443	1	205044354	No	CNTN2	CNTN2	Q02246	SL008623	Somalogic	Cis	9.35898e-16	2.31141e-15
23	No	Yes	rs10900444	1	205044416	No	CNTN2	CNTN2	Q02246	SL008623	Somalogic	Cis	3.31194e-15	2.30575e-15
23	No	Yes	rs7518906	1	205044866	No	CNTN2	CNTN2	Q02246	SL008623	Somalogic	Cis	9.35898e-16	2.31141e-15
23	No	Yes	rs7523477	1	205048383	No	CNTN2	CNTN2	Q02246	SL008623	Somalogic	Cis	9.35898e-16	2.31141e-15
23	No	Yes	rs9651227	1	205050775	No	CNTN2	CNTN2	Q02246	SL008623	Somalogic	Cis	6.93952e-14	2.99144e-16
23	No	Yes	rs4950979	1	205052939	No	CNTN2	CNTN2	Q02246	SL008623	Somalogic	Cis	2.71628e-14	5.61566e-15
23	No	Yes	rs4951168	1	205053219	No	CNTN2	CNTN2	Q02246	SL008623	Somalogic	Cis	2.07274e-15	2.31141e-15
23	No	Yes	rs61060413	1	205053759	No	CNTN2	CNTN2	Q02246	SL008623	Somalogic	Cis	2.07274e-15	2.31141e-15
23	No	Yes	rs2197909	1	205055162	No	CNTN2	CNTN2	Q02246	SL008623	Somalogic	Cis	2.07274e-15	2.31141e-15
23	No	Yes	rs7537322	1	205055949	No	CNTN2	CNTN2	Q02246	SL008623	Somalogic	Cis	2.07274e-15	2.31141e-15
23	No	Yes	rs12409915	1	205056476	No	CNTN2	CNTN2	Q02246	SL008623	Somalogic	Cis	2.07274e-15	2.31141e-15
23	No	Yes	rs7536902	1	205059282	No	CNTN2	CNTN2	Q02246	SL008623	Somalogic	Cis	2.71628e-14	5.61566e-15
23	No	Yes	rs10736840	1	205061614	No	CNTN2	CNTN2	Q02246	SL008623	Somalogic	Cis	2.71628e-14	5.61566e-15
23	No	Yes	rs1817001	1	205064440	No	CNTN2	CNTN2	Q02246	SL008623	Somalogic	Cis	2.07274e-15	2.31141e-15
23	No	Yes	rs6683762	1	205074018	Yes	CNTN2	CNTN2	Q02246	SL008623	Somalogic	Cis	4.80203e-15	3.05849e-14
23	No	Yes	rs4950981	1	205075359	No	CNTN2	CNTN2	Q02246	SL008623	Somalogic	Cis	2.07274e-15	2.31141e-15
23	No	Yes	rs4950982	1	205078247	No	CNTN2	CNTN2	Q02246	SL008623	Somalogic	Cis	9.87195e-15	2.15899e-15
23	No	Yes	rs2185686	1	205082325	No	CNTN2	CNTN2	Q02246	SL008623	Somalogic	Cis	2.07274e-15	2.31141e-15
23	No	Yes	rs4509642	1	205087294	Yes	CNTN2	CNTN2	Q02246	SL008623	Somalogic	Cis	2.07274e-15	2.31141e-15
23	No	Yes	rs6700182	1	205092374	No	CNTN2	CNTN2	Q02246	SL008623	Somalogic	Cis	9.87195e-15	2.15899e-15
23	No	Yes	rs2095854	1	205092845	No	CNTN2	CNTN2	Q02246	SL008623	Somalogic	Cis	9.87195e-15	2.15899e-15
23	No	Yes	rs10900449	1	205095407	No	CNTN2	CNTN2	Q02246	SL008623	Somalogic	Cis	9.87195e-15	2.15899e-15
23	No	Yes	rs3851291	1	205103409	No	CNTN2	CNTN2	Q02246	SL008623	Somalogic	Cis	9.87195e-15	2.15899e-15
23	No	Yes	rs3851292	1	205103462	No	CNTN2	CNTN2	Q02246	SL008623	Somalogic	Cis	9.87195e-15	2.15899e-15
23	No	Yes	rs61313780	1	205104585	No	CNTN2	CNTN2	Q02246	SL008623	Somalogic	Cis	6.06702e-13	5.4871e-13
23	No	Yes	rs11240365	1	205106030	No	CNTN2	CNTN2	Q02246	SL008623	Somalogic	Cis	1.00769e-13	3.4724e-13
23	No	Yes	rs10900451	1	205106282	No	CNTN2	CNTN2	Q02246	SL008623	Somalogic	Cis	9.87195e-15	2.15899e-15
23	No	Yes	rs3902193	1	205110917	No	CNTN2	CNTN2	Q02246	SL008623	Somalogic	Cis	9.87195e-15	4.41523e-15
23	No	Yes	rs11240368	1	205110929	No	CNTN2	CNTN2	Q02246	SL008623	Somalogic	Cis	9.87195e-15	1.11288e-14
23	No	Yes	rs6703574	1	205121548	No	CNTN2	CNTN2	Q02246	SL008623	Somalogic	Cis	9.6978e-13	4.96502e-13
23	No	Yes	rs34797971	1	205122827	No	CNTN2	CNTN2	Q02246	SL008623	Somalogic	Cis	2.92617e-14	1.91037e-14
23	No	Yes	rs6684220	1	205132378	No	CNTN2	CNTN2	Q02246	SL008623	Somalogic	Cis	1.65086e-14	2.30388e-15
23	No	Yes	rs11240374	1	205136928	No	CNTN2	CNTN2	Q02246	SL008623	Somalogic	Cis	1.04329e-14	5.746e-15
23	No	Yes	rs2887527	1	205139804	No	CNTN2	CNTN2	Q02246	SL008623	Somalogic	Cis	1.04329e-14	5.746e-15
23	No	Yes	rs12023022	1	205143370	No	CNTN2	CNTN2	Q02246	SL008623	Somalogic	Cis	1.65086e-14	3.69953e-15
23	No	Yes	rs3851286	1	205153517	No	CNTN2	CNTN2	Q02246	SL008623	Somalogic	Cis	1.65086e-14	3.64824e-15
23	No	Yes	rs6593929	1	205157108	No	CNTN2	CNTN2	Q02246	SL008623	Somalogic	Cis	1.04329e-14	5.746e-15
23	No	Yes	rs2369634	1	205157903	No	CNTN2	CNTN2	Q02246	SL008623	Somalogic	Cis	1.65086e-14	3.64824e-15
23	No	Yes	rs10900466	1	205158242	Yes	CNTN2	CNTN2	Q02246	SL008623	Somalogic	Cis	2.36126e-15	2.70176e-14
23	No	Yes	rs7536494	1	205162434	No	CNTN2	CNTN2	Q02246	SL008623	Somalogic	Cis	1.04329e-14	5.746e-15
23	No	Yes	rs34428789	1	205163688	No	CNTN2	CNTN2	Q02246	SL008623	Somalogic	Cis	1.27924e-13	2.0784e-14
23	No	Yes	rs12137432	1	205183288	No	CNTN2	CNTN2	Q02246	SL008623	Somalogic	Cis	9.38617e-15	2.37185e-14
23	No	Yes	rs10793727	1	205199200	No	CNTN2	CNTN2	Q02246	SL008623	Somalogic	Cis	1.65086e-14	6.88493e-15
23	Yes	Yes	rs11240396	1	205205081	Yes	CNTN2	CNTN2	Q02246	SL008623	Somalogic	Cis	2.34775e-14	1.83107e-13
23	No	Yes	rs896322	1	205209745	No	CNTN2	CNTN2	Q02246	SL008623	Somalogic	Cis	3.66236e-14	7.96226e-15
23	No	Yes	rs1172141	1	205212268	No	CNTN2	CNTN2	Q02246	SL008623	Somalogic	Cis	1.21837e-14	1.33622e-13
23	No	Yes	rs1172155	1	205220241	No	CNTN2	CNTN2	Q02246	SL008623	Somalogic	Cis	1.04329e-14	1.28076e-14
23	No	Yes	rs1172112	1	205232814	Yes	CNTN2	CNTN2	Q02246	SL008623	Somalogic	Cis	7.34562e-13	4.45532e-13
23	No	Yes	rs1668874	1	205235781	No	CNTN2	CNTN2	Q02246	SL008623	Somalogic	Cis	2.7517e-13	2.74086e-13
24	No	Yes	rs8115363	20	34148488	No	CPNE1	CPNE1	Q99829	SL011808	Somalogic	Cis	2.98897e-13	1.51469e-07
24	No	Yes	rs11698633	20	34152308	No	CPNE1	CPNE1	Q99829	SL011808	Somalogic	Cis	2.98897e-13	1.51469e-07
24	No	Yes	rs2277862	20	34152782	No	CPNE1	CPNE1	Q99829	SL011808	Somalogic	Cis	3.41385e-13	1.17908e-06
24	No	Yes	chr20:34154424:I	20	34154424	No	CPNE1	CPNE1	Q99829	SL011808	Somalogic	Cis	3.50451e-13	3.77528e-08
24	No	Yes	rs57551721	20	34154425	No	CPNE1	CPNE1	Q99829	SL011808	Somalogic	Cis	3.50451e-13	3.77528e-08
24	No	Yes	rs7264079	20	34154937	No	CPNE1	CPNE1	Q99829	SL011808	Somalogic	Cis	5.13851e-13	2.45782e-07
24	No	Yes	rs12625762	20	34158587	No	CPNE1	CPNE1	Q99829	SL011808	Somalogic	Cis	2.98897e-13	1.51469e-07
24	No	Yes	rs6119625	20	34160455	No	CPNE1	CPNE1	Q99829	SL011808	Somalogic	Cis	1.59282e-13	1.40583e-07
24	No	Yes	rs7261820	20	34160840	No	CPNE1	CPNE1	Q99829	SL011808	Somalogic	Cis	1.59282e-13	1.40583e-07
24	No	Yes	rs139766404	20	34165419	No	CPNE1	CPNE1	Q99829	SL011808	Somalogic	Cis	7.96752e-14	1.28855e-07
24	No	Yes	rs6060491	20	34175100	No	CPNE1	CPNE1	Q99829	SL011808	Somalogic	Cis	9.98311e-18	1.65392e-07
24	No	Yes	rs6120994	20	34185475	No	CPNE1	CPNE1	Q99829	SL011808	Somalogic	Cis	1.74857e-18	8.10127e-08
24	No	Yes	rs6120998	20	34187313	No	CPNE1	CPNE1	Q99829	SL011808	Somalogic	Cis	5.48402e-20	8.10127e-08
24	No	Yes	rs73275433	20	34187552	No	CPNE1	CPNE1	Q99829	SL011808	Somalogic	Cis	3.61665e-20	8.10127e-08
24	No	Yes	rs6119630	20	34190077	No	CPNE1	CPNE1	Q99829	SL011808	Somalogic	Cis	1.14151e-19	5.87672e-08
24	No	Yes	rs200929686	20	34198350	No	CPNE1	CPNE1	Q99829	SL011808	Somalogic	Cis	9.15933e-27	5.44399e-10
24	No	Yes	rs143646210	20	34199977	No	CPNE1	CPNE1	Q99829	SL011808	Somalogic	Cis	8.94724e-28	4.20715e-10
24	No	Yes	rs77480798	20	34203409	No	CPNE1	CPNE1	Q99829	SL011808	Somalogic	Cis	8.94724e-28	4.20715e-10
24	No	Yes	rs61016611	20	34212151	No	CPNE1	CPNE1	Q99829	SL011808	Somalogic	Cis	2.89915e-27	8.46192e-12
24	No	Yes	rs113522583	20	34212327	No	CPNE1	CPNE1	Q99829	SL011808	Somalogic	Cis	2.89915e-27	8.46192e-12
24	No	Yes	rs147019139	20	34215234	No	CPNE1	CPNE1	Q99829	SL011808	Somalogic	Cis	2.89915e-27	8.46192e-12
24	No	Yes	rs77120309	20	34218173	No	CPNE1	CPNE1	Q99829	SL011808	Somalogic	Cis	2.89915e-27	8.46192e-12
24	No	Yes	rs12481228	20	34218673	No	CPNE1	CPNE1	Q99829	SL011808	Somalogic	Cis	2.89915e-27	8.46192e-12
24	No	Yes	rs61191623	20	34219987	Yes	CPNE1	CPNE1	Q99829	SL011808	Somalogic	Cis	2.38372e-24	1.30862e-08
24	No	Yes	rs78084033	20	34219990	No	CPNE1	CPNE1	Q99829	SL011808	Somalogic	Cis	2.38372e-24	1.30862e-08
24	No	Yes	rs6060524	20	34221155	No	CPNE1	CPNE1	Q99829	SL011808	Somalogic	Cis	2.89915e-27	1.08375e-11
24	No	Yes	rs147767406	20	34226526	No	CPNE1	CPNE1	Q99829	SL011808	Somalogic	Cis	2.89915e-27	8.75836e-12
24	No	Yes	rs1118233	20	34228349	No	CPNE1	CPNE1	Q99829	SL011808	Somalogic	Cis	3.96038e-27	8.75836e-12
24	No	Yes	rs7273815	20	34232415	No	CPNE1	CPNE1	Q99829	SL011808	Somalogic	Cis	3.96038e-27	8.75836e-12
24	No	Yes	rs12480408	20	34234800	No	CPNE1	CPNE1	Q99829	SL011808	Somalogic	Cis	3.96038e-27	8.75836e-12
24	No	Yes	rs6060535	20	34235522	No	CPNE1	CPNE1	Q99829	SL011808	Somalogic	Cis	3.96038e-27	8.75836e-12
24	No	Yes	rs7261284	20	34244104	No	CPNE1	CPNE1	Q99829	SL011808	Somalogic	Cis	3.96038e-27	8.75836e-12
24	No	Yes	rs11696527	20	34245379	No	CPNE1	CPNE1	Q99829	SL011808	Somalogic	Cis	3.96038e-27	8.75836e-12
24	No	Yes	rs111306810	20	34245924	No	CPNE1	CPNE1	Q99829	SL011808	Somalogic	Cis	3.96038e-27	8.75836e-12
24	No	Yes	rs11698796	20	34248134	Yes	CPNE1	CPNE1	Q99829	SL011808	Somalogic	Cis	5.20741e-24	1.65635e-08
24	No	Yes	rs73905926	20	34251982	No	CPNE1	CPNE1	Q99829	SL011808	Somalogic	Cis	3.96038e-27	8.75836e-12
24	No	Yes	rs2295356	20	34252856	No	CPNE1	CPNE1	Q99829	SL011808	Somalogic	Cis	3.96038e-27	8.75836e-12
24	No	Yes	rs111677088	20	34253487	No	CPNE1	CPNE1	Q99829	SL011808	Somalogic	Cis	9.75001e-17	2.63813e-08
24	No	Yes	rs113203744	20	34253656	No	CPNE1	CPNE1	Q99829	SL011808	Somalogic	Cis	3.96038e-27	8.75836e-12
24	No	Yes	rs7267759	20	34257284	No	CPNE1	CPNE1	Q99829	SL011808	Somalogic	Cis	3.96038e-27	8.75836e-12
24	No	Yes	rs6060547	20	34261126	No	CPNE1	CPNE1	Q99829	SL011808	Somalogic	Cis	3.96038e-27	8.75836e-12
24	No	Yes	rs3056722	20	34268874	No	CPNE1	CPNE1	Q99829	SL011808	Somalogic	Cis	2.0434e-22	2.88911e-06
24	No	Yes	rs3056722	20	34268875	No	CPNE1	CPNE1	Q99829	SL011808	Somalogic	Cis	2.0434e-22	2.88911e-06
24	No	Yes	rs6058296	20	34269225	No	CPNE1	CPNE1	Q99829	SL011808	Somalogic	Cis	5.20741e-24	1.68494e-08
24	No	Yes	rs6060556	20	34269577	No	CPNE1	CPNE1	Q99829	SL011808	Somalogic	Cis	5.20741e-24	1.68494e-08
24	No	Yes	rs6060557	20	34270266	No	CPNE1	CPNE1	Q99829	SL011808	Somalogic	Cis	7.51686e-27	8.75836e-12
24	No	Yes	rs6060558	20	34271092	No	CPNE1	CPNE1	Q99829	SL011808	Somalogic	Cis	5.20741e-24	1.16607e-08
24	No	Yes	rs11699793	20	34271574	No	CPNE1	CPNE1	Q99829	SL011808	Somalogic	Cis	7.51686e-27	8.75836e-12
24	No	Yes	rs11699690	20	34271774	No	CPNE1	CPNE1	Q99829	SL011808	Somalogic	Cis	7.51686e-27	8.75836e-12
24	No	Yes	rs6060560	20	34278890	No	CPNE1	CPNE1	Q99829	SL011808	Somalogic	Cis	5.20741e-24	1.30588e-08
24	No	Yes	rs11483613	20	34284597	No	CPNE1	CPNE1	Q99829	SL011808	Somalogic	Cis	7.51686e-27	9.811e-12
24	No	Yes	rs6060564	20	34284689	No	CPNE1	CPNE1	Q99829	SL011808	Somalogic	Cis	7.51686e-27	9.811e-12
24	No	Yes	rs56116518	20	34286251	No	CPNE1	CPNE1	Q99829	SL011808	Somalogic	Cis	7.51686e-27	9.811e-12
24	No	Yes	rs6060566	20	34288226	No	CPNE1	CPNE1	Q99829	SL011808	Somalogic	Cis	5.46221e-24	1.23963e-08
24	No	Yes	rs6060567	20	34288250	No	CPNE1	CPNE1	Q99829	SL011808	Somalogic	Cis	5.46221e-24	1.23963e-08
24	No	Yes	rs17092980	20	34289005	No	CPNE1	CPNE1	Q99829	SL011808	Somalogic	Cis	5.46221e-24	1.23963e-08
24	No	Yes	rs146367992	20	34289650	No	CPNE1	CPNE1	Q99829	SL011808	Somalogic	Cis	6.22399e-27	9.811e-12
24	No	Yes	rs6058302	20	34290037	No	CPNE1	CPNE1	Q99829	SL011808	Somalogic	Cis	5.46221e-24	1.23963e-08
24	No	Yes	rs6058303	20	34290281	No	CPNE1	CPNE1	Q99829	SL011808	Somalogic	Cis	1.80337e-28	9.811e-12
24	No	Yes	rs6060569	20	34290731	No	CPNE1	CPNE1	Q99829	SL011808	Somalogic	Cis	5.46221e-24	1.23963e-08
24	No	Yes	rs6060570	20	34291166	No	CPNE1	CPNE1	Q99829	SL011808	Somalogic	Cis	5.46221e-24	1.23963e-08
24	No	Yes	rs2425071	20	34292961	No	CPNE1	CPNE1	Q99829	SL011808	Somalogic	Cis	3.15297e-25	1.23963e-08
24	No	Yes	rs2425072	20	34293686	No	CPNE1	CPNE1	Q99829	SL011808	Somalogic	Cis	3.15297e-25	1.23963e-08
24	No	Yes	rs6060572	20	34294015	No	CPNE1	CPNE1	Q99829	SL011808	Somalogic	Cis	1.92003e-28	9.811e-12
24	No	Yes	rs2050729	20	34294409	No	CPNE1	CPNE1	Q99829	SL011808	Somalogic	Cis	1.28687e-23	1.23963e-08
24	No	Yes	rs59142512	20	34294473	No	CPNE1	CPNE1	Q99829	SL011808	Somalogic	Cis	1.92003e-28	9.811e-12
24	No	Yes	rs35801758	20	34296508	No	CPNE1	CPNE1	Q99829	SL011808	Somalogic	Cis	1.92003e-28	9.811e-12
24	No	Yes	rs2425078	20	34298163	No	CPNE1	CPNE1	Q99829	SL011808	Somalogic	Cis	6.39522e-27	9.811e-12
24	No	Yes	rs2425079	20	34298191	No	CPNE1	CPNE1	Q99829	SL011808	Somalogic	Cis	1.28687e-23	2.11247e-08
24	No	Yes	rs2425081	20	34299733	No	CPNE1	CPNE1	Q99829	SL011808	Somalogic	Cis	1.28687e-23	2.11247e-08
24	No	Yes	rs6058304	20	34299851	No	CPNE1	CPNE1	Q99829	SL011808	Somalogic	Cis	6.39522e-27	9.811e-12
24	No	Yes	rs2425084	20	34301871	No	CPNE1	CPNE1	Q99829	SL011808	Somalogic	Cis	1.23792e-23	1.66292e-08
24	No	Yes	rs2425086	20	34302873	No	CPNE1	CPNE1	Q99829	SL011808	Somalogic	Cis	1.23792e-23	2.42538e-08
24	No	Yes	rs60646509	20	34303409	No	CPNE1	CPNE1	Q99829	SL011808	Somalogic	Cis	5.05785e-27	1.21311e-11
24	No	Yes	rs2425088	20	34303902	No	CPNE1	CPNE1	Q99829	SL011808	Somalogic	Cis	1.23792e-23	2.42538e-08
24	No	Yes	rs2425089	20	34304036	No	CPNE1	CPNE1	Q99829	SL011808	Somalogic	Cis	1.23792e-23	2.42538e-08
24	No	Yes	rs112339847	20	34304224	No	CPNE1	CPNE1	Q99829	SL011808	Somalogic	Cis	5.05785e-27	1.21311e-11
24	No	Yes	rs2425090	20	34304783	No	CPNE1	CPNE1	Q99829	SL011808	Somalogic	Cis	1.23792e-23	2.42538e-08
24	No	Yes	rs6060578	20	34305445	No	CPNE1	CPNE1	Q99829	SL011808	Somalogic	Cis	5.05785e-27	1.21311e-11
24	No	Yes	rs35547638	20	34306524	No	CPNE1	CPNE1	Q99829	SL011808	Somalogic	Cis	7.78925e-24	2.42538e-08
24	No	Yes	rs2425092	20	34306815	No	CPNE1	CPNE1	Q99829	SL011808	Somalogic	Cis	1.23792e-23	2.42538e-08
24	No	Yes	rs2425093	20	34306875	No	CPNE1	CPNE1	Q99829	SL011808	Somalogic	Cis	1.23792e-23	2.42538e-08
24	No	Yes	rs2425094	20	34306974	No	CPNE1	CPNE1	Q99829	SL011808	Somalogic	Cis	1.23792e-23	2.42538e-08
24	No	Yes	rs8124505	20	34307247	No	CPNE1	CPNE1	Q99829	SL011808	Somalogic	Cis	5.05785e-27	1.21311e-11
24	No	Yes	rs2378392	20	34307765	No	CPNE1	CPNE1	Q99829	SL011808	Somalogic	Cis	1.23792e-23	2.42538e-08
24	No	Yes	rs59064961	20	34307950	No	CPNE1	CPNE1	Q99829	SL011808	Somalogic	Cis	1.23792e-23	3.93227e-08
24	No	Yes	chr20:34308893:D	20	34308893	No	CPNE1	CPNE1	Q99829	SL011808	Somalogic	Cis	1.23792e-23	2.42538e-08
24	No	Yes	rs2425098	20	34309016	No	CPNE1	CPNE1	Q99829	SL011808	Somalogic	Cis	5.05785e-27	7.67517e-12
24	No	Yes	rs2425100	20	34310115	No	CPNE1	CPNE1	Q99829	SL011808	Somalogic	Cis	1.23792e-23	2.42538e-08
24	No	Yes	rs6060580	20	34310512	No	CPNE1	CPNE1	Q99829	SL011808	Somalogic	Cis	1.23792e-23	2.42538e-08
24	No	Yes	rs2425102	20	34312303	No	CPNE1	CPNE1	Q99829	SL011808	Somalogic	Cis	1.23792e-23	2.42538e-08
24	No	Yes	rs2425103	20	34312329	No	CPNE1	CPNE1	Q99829	SL011808	Somalogic	Cis	1.23792e-23	2.42538e-08
24	No	Yes	rs2425104	20	34312346	No	CPNE1	CPNE1	Q99829	SL011808	Somalogic	Cis	5.05785e-27	1.21311e-11
24	No	Yes	rs11696947	20	34312658	No	CPNE1	CPNE1	Q99829	SL011808	Somalogic	Cis	5.05785e-27	1.21311e-11
24	No	Yes	rs11699044	20	34312713	No	CPNE1	CPNE1	Q99829	SL011808	Somalogic	Cis	5.05785e-27	7.67517e-12
24	No	Yes	rs56941405	20	34313426	No	CPNE1	CPNE1	Q99829	SL011808	Somalogic	Cis	1.23792e-23	2.42538e-08
24	No	Yes	rs117624545	20	34313599	No	CPNE1	CPNE1	Q99829	SL011808	Somalogic	Cis	3.19967e-22	1.57179e-08
24	No	Yes	rs6060583	20	34314114	No	CPNE1	CPNE1	Q99829	SL011808	Somalogic	Cis	5.05785e-27	1.21311e-11
24	No	Yes	rs2425106	20	34314140	No	CPNE1	CPNE1	Q99829	SL011808	Somalogic	Cis	1.23792e-23	2.42538e-08
24	No	Yes	rs7263640	20	34314725	No	CPNE1	CPNE1	Q99829	SL011808	Somalogic	Cis	5.05785e-27	1.21311e-11
24	No	Yes	rs113537631	20	34314924	No	CPNE1	CPNE1	Q99829	SL011808	Somalogic	Cis	2.66713e-22	8.52036e-08
24	No	Yes	rs6060585	20	34315505	No	CPNE1	CPNE1	Q99829	SL011808	Somalogic	Cis	5.05785e-27	1.21311e-11
24	No	Yes	rs113014094	20	34315677	No	CPNE1	CPNE1	Q99829	SL011808	Somalogic	Cis	5.05785e-27	1.21311e-11
24	No	Yes	rs12480194	20	34315791	No	CPNE1	CPNE1	Q99829	SL011808	Somalogic	Cis	1.23792e-23	2.42538e-08
24	No	Yes	rs11472231	20	34316159	No	CPNE1	CPNE1	Q99829	SL011808	Somalogic	Cis	1.23792e-23	2.42538e-08
24	No	Yes	rs2425109	20	34316218	No	CPNE1	CPNE1	Q99829	SL011808	Somalogic	Cis	1.23792e-23	2.42538e-08
24	No	Yes	rs11477002	20	34317774	No	CPNE1	CPNE1	Q99829	SL011808	Somalogic	Cis	4.94215e-27	3.98783e-11
24	No	Yes	chr20:34317775:I	20	34317775	Yes	CPNE1	CPNE1	Q99829	SL011808	Somalogic	Cis	2.29413e-23	7.14696e-08
24	No	Yes	rs6060586	20	34317776	No	CPNE1	CPNE1	Q99829	SL011808	Somalogic	Cis	4.94215e-27	3.4164e-11
24	No	Yes	rs17093026	20	34318911	No	CPNE1	CPNE1	Q99829	SL011808	Somalogic	Cis	5.05785e-27	1.21311e-11
24	No	Yes	rs17093027	20	34319118	No	CPNE1	CPNE1	Q99829	SL011808	Somalogic	Cis	5.05785e-27	1.21311e-11
24	No	Yes	rs13038622	20	34319343	No	CPNE1	CPNE1	Q99829	SL011808	Somalogic	Cis	5.05785e-27	1.21311e-11
24	No	Yes	rs2425111	20	34319765	No	CPNE1	CPNE1	Q99829	SL011808	Somalogic	Cis	1.23792e-23	2.42538e-08
24	No	Yes	rs6058309	20	34320253	No	CPNE1	CPNE1	Q99829	SL011808	Somalogic	Cis	5.05785e-27	1.21311e-11
24	No	Yes	rs45595739	20	34320759	No	CPNE1	CPNE1	Q99829	SL011808	Somalogic	Cis	5.05785e-27	1.21311e-11
24	No	Yes	rs6058310	20	34321326	No	CPNE1	CPNE1	Q99829	SL011808	Somalogic	Cis	5.05785e-27	1.21311e-11
24	No	Yes	rs6058311	20	34321895	No	CPNE1	CPNE1	Q99829	SL011808	Somalogic	Cis	5.05785e-27	1.21311e-11
24	No	Yes	rs2425114	20	34322346	No	CPNE1	CPNE1	Q99829	SL011808	Somalogic	Cis	1.23792e-23	2.42538e-08
24	No	Yes	rs2425116	20	34323553	No	CPNE1	CPNE1	Q99829	SL011808	Somalogic	Cis	1.23792e-23	2.42538e-08
24	No	Yes	rs2425117	20	34323776	No	CPNE1	CPNE1	Q99829	SL011808	Somalogic	Cis	1.23792e-23	2.42538e-08
24	No	Yes	rs2425118	20	34324098	No	CPNE1	CPNE1	Q99829	SL011808	Somalogic	Cis	1.23792e-23	2.42538e-08
24	No	Yes	rs2425119	20	34324216	No	CPNE1	CPNE1	Q99829	SL011808	Somalogic	Cis	1.23792e-23	2.42538e-08
24	No	Yes	rs2425120	20	34324456	No	CPNE1	CPNE1	Q99829	SL011808	Somalogic	Cis	1.23792e-23	4.41776e-08
24	No	Yes	rs6058312	20	34324484	No	CPNE1	CPNE1	Q99829	SL011808	Somalogic	Cis	1.23792e-23	4.41776e-08
24	No	Yes	rs56392905	20	34325351	No	CPNE1	CPNE1	Q99829	SL011808	Somalogic	Cis	1.23792e-23	4.41776e-08
24	No	Yes	rs58448091	20	34325470	No	CPNE1	CPNE1	Q99829	SL011808	Somalogic	Cis	5.05785e-27	1.95117e-11
24	No	Yes	rs7268253	20	34325632	No	CPNE1	CPNE1	Q99829	SL011808	Somalogic	Cis	1.23792e-23	4.41776e-08
24	No	Yes	rs200376506	20	34326077	No	CPNE1	CPNE1	Q99829	SL011808	Somalogic	Cis	1.23792e-23	6.33357e-08
24	No	Yes	rs2425121	20	34326186	No	CPNE1	CPNE1	Q99829	SL011808	Somalogic	Cis	1.23792e-23	4.41776e-08
24	No	Yes	rs11167274	20	34326411	No	CPNE1	CPNE1	Q99829	SL011808	Somalogic	Cis	1.23792e-23	4.41776e-08
24	No	Yes	rs1056196	20	34327159	No	CPNE1	CPNE1	Q99829	SL011808	Somalogic	Cis	5.05785e-27	1.95117e-11
24	No	Yes	rs137947786	20	34327605	No	CPNE1	CPNE1	Q99829	SL011808	Somalogic	Cis	5.05785e-27	1.95117e-11
24	No	Yes	rs2425122	20	34328848	No	CPNE1	CPNE1	Q99829	SL011808	Somalogic	Cis	1.23792e-23	4.41776e-08
24	No	Yes	rs2066066	20	34329359	No	CPNE1	CPNE1	Q99829	SL011808	Somalogic	Cis	1.23792e-23	4.41776e-08
24	No	Yes	rs2425123	20	34329547	No	CPNE1	CPNE1	Q99829	SL011808	Somalogic	Cis	1.23792e-23	4.41776e-08
24	No	Yes	rs2425126	20	34331730	No	CPNE1	CPNE1	Q99829	SL011808	Somalogic	Cis	1.23792e-23	4.41776e-08
24	No	Yes	rs2425127	20	34332037	No	CPNE1	CPNE1	Q99829	SL011808	Somalogic	Cis	1.23792e-23	4.41776e-08
24	No	Yes	rs3827029	20	34332784	No	CPNE1	CPNE1	Q99829	SL011808	Somalogic	Cis	1.17729e-23	2.29446e-08
24	No	Yes	rs73905955	20	34332938	No	CPNE1	CPNE1	Q99829	SL011808	Somalogic	Cis	5.05785e-27	1.95117e-11
24	No	Yes	rs2225950	20	34333015	No	CPNE1	CPNE1	Q99829	SL011808	Somalogic	Cis	1.23792e-23	4.41776e-08
24	No	Yes	chr20:34333704:I	20	34333704	No	CPNE1	CPNE1	Q99829	SL011808	Somalogic	Cis	7.37208e-20	1.96305e-09
24	No	Yes	rs2425130	20	34335059	No	CPNE1	CPNE1	Q99829	SL011808	Somalogic	Cis	1.23792e-23	4.41776e-08
24	No	Yes	rs111241953	20	34335744	No	CPNE1	CPNE1	Q99829	SL011808	Somalogic	Cis	5.05785e-27	1.95117e-11
24	No	Yes	rs77831232	20	34336427	No	CPNE1	CPNE1	Q99829	SL011808	Somalogic	Cis	1.23792e-23	4.41776e-08
24	No	Yes	rs1970577	20	34336737	No	CPNE1	CPNE1	Q99829	SL011808	Somalogic	Cis	1.23792e-23	4.41776e-08
24	No	Yes	rs2425131	20	34337074	No	CPNE1	CPNE1	Q99829	SL011808	Somalogic	Cis	1.23792e-23	4.41776e-08
24	No	Yes	rs6060588	20	34337480	No	CPNE1	CPNE1	Q99829	SL011808	Somalogic	Cis	5.05785e-27	1.95117e-11
24	No	Yes	rs2425132	20	34338390	No	CPNE1	CPNE1	Q99829	SL011808	Somalogic	Cis	1.23792e-23	4.41776e-08
24	No	Yes	rs1970357	20	34339200	No	CPNE1	CPNE1	Q99829	SL011808	Somalogic	Cis	5.05785e-27	1.95117e-11
24	No	Yes	rs2425134	20	34339439	No	CPNE1	CPNE1	Q99829	SL011808	Somalogic	Cis	1.23792e-23	4.41776e-08
24	No	Yes	rs7268195	20	34339854	No	CPNE1	CPNE1	Q99829	SL011808	Somalogic	Cis	1.23792e-23	4.41776e-08
24	No	Yes	rs11167275	20	34340275	No	CPNE1	CPNE1	Q99829	SL011808	Somalogic	Cis	5.05785e-27	1.95117e-11
24	No	Yes	chr20:34342866:D	20	34342866	No	CPNE1	CPNE1	Q99829	SL011808	Somalogic	Cis	6.08537e-27	1.89885e-11
24	No	Yes	chr20:34342878:D	20	34342878	No	CPNE1	CPNE1	Q99829	SL011808	Somalogic	Cis	6.08537e-27	1.89885e-11
24	No	Yes	rs79035779	20	34343004	No	CPNE1	CPNE1	Q99829	SL011808	Somalogic	Cis	6.08537e-27	1.89885e-11
24	No	Yes	rs117010355	20	34343442	No	CPNE1	CPNE1	Q99829	SL011808	Somalogic	Cis	6.04571e-27	1.89885e-11
24	No	Yes	rs111462490	20	34343511	No	CPNE1	CPNE1	Q99829	SL011808	Somalogic	Cis	1.47957e-23	4.30084e-08
24	No	Yes	rs56052651	20	34344084	No	CPNE1	CPNE1	Q99829	SL011808	Somalogic	Cis	6.04571e-27	1.20093e-11
24	No	Yes	rs57963833	20	34344225	No	CPNE1	CPNE1	Q99829	SL011808	Somalogic	Cis	6.04571e-27	1.20093e-11
24	No	Yes	rs55761608	20	34344226	No	CPNE1	CPNE1	Q99829	SL011808	Somalogic	Cis	6.04571e-27	1.20093e-11
24	No	Yes	rs36103066	20	34344410	No	CPNE1	CPNE1	Q99829	SL011808	Somalogic	Cis	6.04571e-27	1.20093e-11
24	No	Yes	rs2425136	20	34344782	No	CPNE1	CPNE1	Q99829	SL011808	Somalogic	Cis	4.70507e-23	4.30084e-08
24	No	Yes	rs78877130	20	34344947	No	CPNE1	CPNE1	Q99829	SL011808	Somalogic	Cis	3.57145e-26	1.89885e-11
24	No	Yes	rs2425137	20	34345396	No	CPNE1	CPNE1	Q99829	SL011808	Somalogic	Cis	4.70507e-23	4.77113e-08
24	No	Yes	rs2425138	20	34345710	No	CPNE1	CPNE1	Q99829	SL011808	Somalogic	Cis	4.70507e-23	3.06289e-08
24	No	Yes	rs2425140	20	34346024	No	CPNE1	CPNE1	Q99829	SL011808	Somalogic	Cis	1.01175e-21	2.26605e-08
24	No	Yes	rs7264869	20	34346502	Yes	CPNE1	CPNE1	Q99829	SL011808	Somalogic	Cis	3.08939e-23	4.2096e-08
24	No	Yes	rs28826336	20	34347802	No	CPNE1	CPNE1	Q99829	SL011808	Somalogic	Cis	3.08939e-23	4.2096e-08
24	No	Yes	rs2425141	20	34350123	No	CPNE1	CPNE1	Q99829	SL011808	Somalogic	Cis	2.94764e-26	2.68797e-11
24	No	Yes	rs7273174	20	34350306	No	CPNE1	CPNE1	Q99829	SL011808	Somalogic	Cis	2.94764e-26	4.22962e-11
24	No	Yes	rs2425142	20	34350346	No	CPNE1	CPNE1	Q99829	SL011808	Somalogic	Cis	2.94764e-26	4.22962e-11
24	No	Yes	rs2425143	20	34350666	No	CPNE1	CPNE1	Q99829	SL011808	Somalogic	Cis	2.94764e-26	2.68797e-11
24	No	Yes	rs6060591	20	34351476	No	CPNE1	CPNE1	Q99829	SL011808	Somalogic	Cis	2.94764e-26	2.68797e-11
24	No	Yes	rs145864236	20	34351935	No	CPNE1	CPNE1	Q99829	SL011808	Somalogic	Cis	2.94764e-26	2.68797e-11
24	No	Yes	rs6060592	20	34352414	No	CPNE1	CPNE1	Q99829	SL011808	Somalogic	Cis	3.08939e-23	4.2096e-08
24	No	Yes	rs2095818	20	34353137	No	CPNE1	CPNE1	Q99829	SL011808	Somalogic	Cis	2.94764e-26	4.22962e-11
24	No	Yes	rs2095819	20	34353278	No	CPNE1	CPNE1	Q99829	SL011808	Somalogic	Cis	2.94764e-26	4.22962e-11
24	No	Yes	rs2425145	20	34354190	No	CPNE1	CPNE1	Q99829	SL011808	Somalogic	Cis	2.94764e-26	4.22962e-11
24	No	Yes	rs2425146	20	34355268	No	CPNE1	CPNE1	Q99829	SL011808	Somalogic	Cis	3.08939e-23	4.2096e-08
24	No	Yes	rs11697455	20	34355523	No	CPNE1	CPNE1	Q99829	SL011808	Somalogic	Cis	2.94764e-26	2.68797e-11
24	No	Yes	rs67106011	20	34356529	No	CPNE1	CPNE1	Q99829	SL011808	Somalogic	Cis	2.94764e-26	2.68797e-11
24	No	Yes	rs1890470	20	34357008	No	CPNE1	CPNE1	Q99829	SL011808	Somalogic	Cis	2.94764e-26	2.68797e-11
24	No	Yes	rs141029053	20	34357783	No	CPNE1	CPNE1	Q99829	SL011808	Somalogic	Cis	2.94764e-26	4.22962e-11
24	No	Yes	rs28685274	20	34358527	No	CPNE1	CPNE1	Q99829	SL011808	Somalogic	Cis	2.94764e-26	2.68797e-11
24	No	Yes	rs148527013	20	34358652	No	CPNE1	CPNE1	Q99829	SL011808	Somalogic	Cis	1.27208e-26	4.22702e-08
24	No	Yes	rs2425149	20	34359587	No	CPNE1	CPNE1	Q99829	SL011808	Somalogic	Cis	2.94764e-26	2.68797e-11
24	No	Yes	rs4911519	20	34362326	No	CPNE1	CPNE1	Q99829	SL011808	Somalogic	Cis	2.94764e-26	4.22962e-11
24	No	Yes	rs6058318	20	34363584	No	CPNE1	CPNE1	Q99829	SL011808	Somalogic	Cis	2.94764e-26	4.22962e-11
24	No	Yes	rs73902908	20	34365112	No	CPNE1	CPNE1	Q99829	SL011808	Somalogic	Cis	2.94764e-26	4.22962e-11
24	No	Yes	rs6058322	20	34367277	No	CPNE1	CPNE1	Q99829	SL011808	Somalogic	Cis	3.08939e-23	4.2096e-08
24	No	Yes	rs2378408	20	34367732	No	CPNE1	CPNE1	Q99829	SL011808	Somalogic	Cis	2.94764e-26	4.22962e-11
24	No	Yes	rs4602287	20	34368028	No	CPNE1	CPNE1	Q99829	SL011808	Somalogic	Cis	2.94764e-26	4.22962e-11
24	No	Yes	rs6119649	20	34369596	No	CPNE1	CPNE1	Q99829	SL011808	Somalogic	Cis	2.94764e-26	4.22962e-11
24	No	Yes	rs6060597	20	34370100	No	CPNE1	CPNE1	Q99829	SL011808	Somalogic	Cis	2.94764e-26	4.22962e-11
24	No	Yes	rs4911520	20	34370367	Yes	CPNE1	CPNE1	Q99829	SL011808	Somalogic	Cis	3.08939e-23	4.2096e-08
24	No	Yes	rs111597121	20	34371913	No	CPNE1	CPNE1	Q99829	SL011808	Somalogic	Cis	2.94764e-26	4.22962e-11
24	No	Yes	rs11700256	20	34372941	No	CPNE1	CPNE1	Q99829	SL011808	Somalogic	Cis	2.94764e-26	4.22962e-11
24	No	Yes	rs74785978	20	34373234	No	CPNE1	CPNE1	Q99829	SL011808	Somalogic	Cis	2.94764e-26	4.22962e-11
24	No	Yes	rs78421482	20	34376486	No	CPNE1	CPNE1	Q99829	SL011808	Somalogic	Cis	2.94764e-26	4.22962e-11
24	No	Yes	chr20:34378131:I	20	34378131	No	CPNE1	CPNE1	Q99829	SL011808	Somalogic	Cis	2.94764e-26	4.22962e-11
24	No	Yes	rs6060605	20	34378132	No	CPNE1	CPNE1	Q99829	SL011808	Somalogic	Cis	2.94764e-26	4.22962e-11
24	No	Yes	rs11696369	20	34378629	No	CPNE1	CPNE1	Q99829	SL011808	Somalogic	Cis	2.94764e-26	4.22962e-11
24	No	Yes	rs17093093	20	34380925	No	CPNE1	CPNE1	Q99829	SL011808	Somalogic	Cis	3.08939e-23	4.2096e-08
24	No	Yes	rs11906854	20	34383634	No	CPNE1	CPNE1	Q99829	SL011808	Somalogic	Cis	3.08939e-23	4.2096e-08
24	No	Yes	rs78949029	20	34384964	No	CPNE1	CPNE1	Q99829	SL011808	Somalogic	Cis	3.08939e-23	6.04406e-08
24	No	Yes	rs6058324	20	34388788	No	CPNE1	CPNE1	Q99829	SL011808	Somalogic	Cis	1.31213e-20	1.73153e-11
24	No	Yes	rs6058324	20	34388789	No	CPNE1	CPNE1	Q99829	SL011808	Somalogic	Cis	1.04e-20	3.17037e-11
24	No	Yes	rs6058325	20	34388806	No	CPNE1	CPNE1	Q99829	SL011808	Somalogic	Cis	1.04e-20	3.17037e-11
24	No	Yes	rs75331436	20	34391052	No	CPNE1	CPNE1	Q99829	SL011808	Somalogic	Cis	2.94764e-26	4.22962e-11
24	No	Yes	rs80156193	20	34392176	No	CPNE1	CPNE1	Q99829	SL011808	Somalogic	Cis	2.94764e-26	4.22962e-11
24	No	Yes	rs2378409	20	34392464	No	CPNE1	CPNE1	Q99829	SL011808	Somalogic	Cis	2.94764e-26	4.22962e-11
24	No	Yes	rs733609	20	34393074	No	CPNE1	CPNE1	Q99829	SL011808	Somalogic	Cis	2.94764e-26	4.22962e-11
24	No	Yes	rs7270712	20	34393816	No	CPNE1	CPNE1	Q99829	SL011808	Somalogic	Cis	2.94764e-26	4.22962e-11
24	No	Yes	rs6060613	20	34394003	No	CPNE1	CPNE1	Q99829	SL011808	Somalogic	Cis	2.94764e-26	4.22962e-11
24	No	Yes	rs8115150	20	34397189	No	CPNE1	CPNE1	Q99829	SL011808	Somalogic	Cis	2.94764e-26	4.22962e-11
24	No	Yes	rs12479473	20	34398628	No	CPNE1	CPNE1	Q99829	SL011808	Somalogic	Cis	2.94764e-26	4.22962e-11
24	No	Yes	rs56904633	20	34400757	No	CPNE1	CPNE1	Q99829	SL011808	Somalogic	Cis	2.94764e-26	4.22962e-11
24	No	Yes	rs8122587	20	34401050	No	CPNE1	CPNE1	Q99829	SL011808	Somalogic	Cis	2.94764e-26	2.68797e-11
24	No	Yes	rs192954376	20	34402751	No	CPNE1	CPNE1	Q99829	SL011808	Somalogic	Cis	9.70916e-26	3.96232e-11
24	No	Yes	rs12481545	20	34407698	No	CPNE1	CPNE1	Q99829	SL011808	Somalogic	Cis	4.4507e-18	3.93976e-09
24	No	Yes	chr20:34413646:I	20	34413646	No	CPNE1	CPNE1	Q99829	SL011808	Somalogic	Cis	3.08939e-23	4.2096e-08
24	No	Yes	chr20:34413647:I	20	34413647	No	CPNE1	CPNE1	Q99829	SL011808	Somalogic	Cis	3.08939e-23	4.2096e-08
24	No	Yes	rs6060624	20	34413663	No	CPNE1	CPNE1	Q99829	SL011808	Somalogic	Cis	9.70916e-26	4.22962e-11
24	No	Yes	rs6060625	20	34414318	No	CPNE1	CPNE1	Q99829	SL011808	Somalogic	Cis	4.4507e-18	3.93976e-09
24	No	Yes	rs6060626	20	34415073	No	CPNE1	CPNE1	Q99829	SL011808	Somalogic	Cis	4.4507e-18	3.93976e-09
24	No	Yes	rs150300484	20	34415193	No	CPNE1	CPNE1	Q99829	SL011808	Somalogic	Cis	4.4507e-18	3.93976e-09
24	No	Yes	rs112103450	20	34415578	Yes	CPNE1	CPNE1	Q99829	SL011808	Somalogic	Cis	2.87616e-23	3.63752e-08
24	No	Yes	rs139840862	20	34417946	No	CPNE1	CPNE1	Q99829	SL011808	Somalogic	Cis	4.1758e-18	3.93976e-09
24	No	Yes	rs3787169	20	34419884	No	CPNE1	CPNE1	Q99829	SL011808	Somalogic	Cis	2.87616e-23	5.29178e-08
24	No	Yes	rs75598057	20	34422220	No	CPNE1	CPNE1	Q99829	SL011808	Somalogic	Cis	2.87616e-23	4.60706e-08
24	No	Yes	rs74784474	20	34422464	No	CPNE1	CPNE1	Q99829	SL011808	Somalogic	Cis	8.91175e-26	4.22962e-11
24	No	Yes	rs6060632	20	34422601	No	CPNE1	CPNE1	Q99829	SL011808	Somalogic	Cis	4.1758e-18	3.93976e-09
24	No	Yes	rs57182706	20	34422974	No	CPNE1	CPNE1	Q99829	SL011808	Somalogic	Cis	4.1758e-18	3.93976e-09
24	No	Yes	rs12480111	20	34423186	No	CPNE1	CPNE1	Q99829	SL011808	Somalogic	Cis	4.1758e-18	3.93976e-09
24	No	Yes	rs7272684	20	34424692	No	CPNE1	CPNE1	Q99829	SL011808	Somalogic	Cis	4.1758e-18	3.93976e-09
24	No	Yes	rs11697087	20	34427583	No	CPNE1	CPNE1	Q99829	SL011808	Somalogic	Cis	4.1758e-18	3.93976e-09
24	No	Yes	rs11907811	20	34428078	No	CPNE1	CPNE1	Q99829	SL011808	Somalogic	Cis	8.91175e-26	4.22962e-11
24	No	Yes	rs141841650	20	34431377	No	CPNE1	CPNE1	Q99829	SL011808	Somalogic	Cis	4.1758e-18	3.93976e-09
24	No	Yes	rs73902913	20	34432784	No	CPNE1	CPNE1	Q99829	SL011808	Somalogic	Cis	2.87616e-23	4.60706e-08
24	No	Yes	rs73902914	20	34432882	No	CPNE1	CPNE1	Q99829	SL011808	Somalogic	Cis	8.91175e-26	4.22962e-11
24	No	Yes	rs7270009	20	34433561	No	CPNE1	CPNE1	Q99829	SL011808	Somalogic	Cis	6.92734e-23	3.45387e-10
24	No	Yes	rs6060637	20	34433927	No	CPNE1	CPNE1	Q99829	SL011808	Somalogic	Cis	6.92734e-23	5.07667e-10
24	No	Yes	rs6060639	20	34438183	No	CPNE1	CPNE1	Q99829	SL011808	Somalogic	Cis	8.91175e-26	4.22962e-11
24	No	Yes	rs74355238	20	34441541	Yes	CPNE1	CPNE1	Q99829	SL011808	Somalogic	Cis	8.91175e-26	2.96947e-11
24	No	Yes	rs7273668	20	34442731	No	CPNE1	CPNE1	Q99829	SL011808	Somalogic	Cis	8.91175e-26	4.22962e-11
24	No	Yes	rs10485510	20	34445164	No	CPNE1	CPNE1	Q99829	SL011808	Somalogic	Cis	8.91175e-26	4.22962e-11
24	No	Yes	rs11301142	20	34446683	No	CPNE1	CPNE1	Q99829	SL011808	Somalogic	Cis	8.91175e-26	4.22962e-11
24	No	Yes	rs7264414	20	34446826	No	CPNE1	CPNE1	Q99829	SL011808	Somalogic	Cis	8.91175e-26	4.22962e-11
24	No	Yes	rs145839824	20	34448387	No	CPNE1	CPNE1	Q99829	SL011808	Somalogic	Cis	8.91175e-26	4.22962e-11
24	No	Yes	rs4504072	20	34448773	No	CPNE1	CPNE1	Q99829	SL011808	Somalogic	Cis	8.91175e-26	4.22962e-11
24	No	Yes	rs6060642	20	34449840	No	CPNE1	CPNE1	Q99829	SL011808	Somalogic	Cis	4.34008e-26	1.73363e-10
24	No	Yes	rs6060643	20	34449851	No	CPNE1	CPNE1	Q99829	SL011808	Somalogic	Cis	4.34008e-26	1.73363e-10
24	No	Yes	rs8116836	20	34453362	No	CPNE1	CPNE1	Q99829	SL011808	Somalogic	Cis	3.9663e-26	1.96787e-10
24	No	Yes	rs10565957	20	34459389	No	CPNE1	CPNE1	Q99829	SL011808	Somalogic	Cis	1.9337e-19	1.65024e-10
24	No	Yes	rs6579259	20	34462550	No	CPNE1	CPNE1	Q99829	SL011808	Somalogic	Cis	4.34008e-26	1.73363e-10
24	No	Yes	rs6579260	20	34462667	Yes	CPNE1	CPNE1	Q99829	SL011808	Somalogic	Cis	2.79885e-26	1.50746e-10
24	No	Yes	rs6058340	20	34464258	No	CPNE1	CPNE1	Q99829	SL011808	Somalogic	Cis	4.34008e-26	1.73363e-10
24	No	Yes	rs7271036	20	34467215	No	CPNE1	CPNE1	Q99829	SL011808	Somalogic	Cis	4.34008e-26	1.73363e-10
24	No	Yes	rs3787173	20	34472105	No	CPNE1	CPNE1	Q99829	SL011808	Somalogic	Cis	4.34008e-26	1.73363e-10
24	No	Yes	rs145493020	20	34477249	No	CPNE1	CPNE1	Q99829	SL011808	Somalogic	Cis	4.34008e-26	1.73363e-10
24	No	Yes	rs6060664	20	34478884	No	CPNE1	CPNE1	Q99829	SL011808	Somalogic	Cis	4.34008e-26	1.73363e-10
24	No	Yes	rs6060666	20	34478954	No	CPNE1	CPNE1	Q99829	SL011808	Somalogic	Cis	4.34008e-26	1.73363e-10
24	No	Yes	rs12479546	20	34479277	No	CPNE1	CPNE1	Q99829	SL011808	Somalogic	Cis	4.34008e-26	1.73363e-10
24	No	Yes	rs6060669	20	34480557	No	CPNE1	CPNE1	Q99829	SL011808	Somalogic	Cis	4.34008e-26	1.73363e-10
24	No	Yes	rs6060670	20	34481143	No	CPNE1	CPNE1	Q99829	SL011808	Somalogic	Cis	4.34008e-26	1.73363e-10
24	No	Yes	rs73902932	20	34489009	Yes	CPNE1	CPNE1	Q99829	SL011808	Somalogic	Cis	4.34008e-26	1.73363e-10
24	No	Yes	rs149601523	20	34489481	No	CPNE1	CPNE1	Q99829	SL011808	Somalogic	Cis	4.34008e-26	3.60365e-10
24	No	Yes	rs6058354	20	34491110	No	CPNE1	CPNE1	Q99829	SL011808	Somalogic	Cis	4.34008e-26	3.60365e-10
24	No	Yes	rs6058356	20	34491530	No	CPNE1	CPNE1	Q99829	SL011808	Somalogic	Cis	4.34008e-26	3.60365e-10
24	No	Yes	rs11167278	20	34492974	No	CPNE1	CPNE1	Q99829	SL011808	Somalogic	Cis	4.34008e-26	3.60365e-10
24	No	Yes	rs34149368	20	34493409	No	CPNE1	CPNE1	Q99829	SL011808	Somalogic	Cis	1.62223e-24	1.75596e-07
24	No	Yes	rs8125393	20	34496162	No	CPNE1	CPNE1	Q99829	SL011808	Somalogic	Cis	4.34008e-26	3.60365e-10
24	No	Yes	rs11696912	20	34497660	No	CPNE1	CPNE1	Q99829	SL011808	Somalogic	Cis	4.34008e-26	3.60365e-10
24	No	Yes	rs6060676	20	34498551	No	CPNE1	CPNE1	Q99829	SL011808	Somalogic	Cis	4.34008e-26	3.60365e-10
24	No	Yes	rs6060677	20	34499368	No	CPNE1	CPNE1	Q99829	SL011808	Somalogic	Cis	4.34008e-26	3.60365e-10
24	No	Yes	rs141628197	20	34499996	No	CPNE1	CPNE1	Q99829	SL011808	Somalogic	Cis	4.34008e-26	3.60365e-10
24	No	Yes	rs17431878	20	34502107	No	CPNE1	CPNE1	Q99829	SL011808	Somalogic	Cis	4.34008e-26	3.60365e-10
24	No	Yes	rs141918875	20	34504992	No	CPNE1	CPNE1	Q99829	SL011808	Somalogic	Cis	4.34008e-26	1.92232e-09
24	Yes	No	rs6058363	20	34505054	Yes	CPNE1	CPNE1	Q99829	SL011808	Somalogic	Cis
24	No	Yes	rs6058364	20	34507890	No	CPNE1	CPNE1	Q99829	SL011808	Somalogic	Cis	4.34008e-26	3.60365e-10
24	No	Yes	rs6060683	20	34507921	No	CPNE1	CPNE1	Q99829	SL011808	Somalogic	Cis	4.34008e-26	3.60365e-10
24	No	Yes	rs11167279	20	34509107	No	CPNE1	CPNE1	Q99829	SL011808	Somalogic	Cis	4.34008e-26	3.60365e-10
24	No	Yes	rs8125966	20	34511823	No	CPNE1	CPNE1	Q99829	SL011808	Somalogic	Cis	4.34008e-26	3.60365e-10
24	No	Yes	rs112615125	20	34516285	No	CPNE1	CPNE1	Q99829	SL011808	Somalogic	Cis	4.34008e-26	3.60365e-10
24	No	Yes	rs6060699	20	34523833	Yes	CPNE1	CPNE1	Q99829	SL011808	Somalogic	Cis	2.26947e-26	7.14491e-10
24	No	Yes	rs11697851	20	34524494	No	CPNE1	CPNE1	Q99829	SL011808	Somalogic	Cis	4.34008e-26	3.60365e-10
24	No	Yes	rs11699899	20	34525646	No	CPNE1	CPNE1	Q99829	SL011808	Somalogic	Cis	4.34008e-26	3.60365e-10
24	No	Yes	rs6058374	20	34525838	No	CPNE1	CPNE1	Q99829	SL011808	Somalogic	Cis	4.34008e-26	3.60365e-10
24	No	Yes	rs6060704	20	34530270	No	CPNE1	CPNE1	Q99829	SL011808	Somalogic	Cis	4.34008e-26	3.60365e-10
24	No	Yes	rs2378414	20	34534374	No	CPNE1	CPNE1	Q99829	SL011808	Somalogic	Cis	4.34008e-26	3.60365e-10
24	No	Yes	rs3829829	20	34537160	No	CPNE1	CPNE1	Q99829	SL011808	Somalogic	Cis	4.34008e-26	3.60365e-10
24	No	Yes	rs7274724	20	34539466	No	CPNE1	CPNE1	Q99829	SL011808	Somalogic	Cis	4.34008e-26	3.60365e-10
24	No	Yes	rs7266673	20	34539596	No	CPNE1	CPNE1	Q99829	SL011808	Somalogic	Cis	4.34008e-26	3.60365e-10
24	No	Yes	rs35448195	20	34542365	No	CPNE1	CPNE1	Q99829	SL011808	Somalogic	Cis	4.34008e-26	3.60365e-10
24	No	Yes	rs11699815	20	34543125	No	CPNE1	CPNE1	Q99829	SL011808	Somalogic	Cis	4.34008e-26	3.60365e-10
24	No	Yes	rs11697024	20	34546500	No	CPNE1	CPNE1	Q99829	SL011808	Somalogic	Cis	8.56188e-26	3.60365e-10
24	No	Yes	rs17432470	20	34547763	No	CPNE1	CPNE1	Q99829	SL011808	Somalogic	Cis	8.56188e-26	3.60365e-10
24	No	Yes	rs11700299	20	34548865	No	CPNE1	CPNE1	Q99829	SL011808	Somalogic	Cis	8.56188e-26	3.60365e-10
24	No	Yes	rs6060726	20	34555878	Yes	CPNE1	CPNE1	Q99829	SL011808	Somalogic	Cis	8.56188e-26	3.60365e-10
24	No	Yes	rs11167280	20	34560526	No	CPNE1	CPNE1	Q99829	SL011808	Somalogic	Cis	8.56188e-26	3.60365e-10
24	No	Yes	rs7272916	20	34562914	No	CPNE1	CPNE1	Q99829	SL011808	Somalogic	Cis	8.56188e-26	5.52107e-10
24	No	Yes	rs7272920	20	34562924	No	CPNE1	CPNE1	Q99829	SL011808	Somalogic	Cis	1.17607e-17	2.9906e-11
24	No	Yes	rs6141583	20	34572834	No	CPNE1	CPNE1	Q99829	SL011808	Somalogic	Cis	1.33957e-18	1.2141e-07
24	No	Yes	rs8114246	20	34581979	No	CPNE1	CPNE1	Q99829	SL011808	Somalogic	Cis	1.93285e-18	8.94703e-08
24	No	Yes	rs6060749	20	34590133	No	CPNE1	CPNE1	Q99829	SL011808	Somalogic	Cis	1.68168e-18	8.20434e-08
24	No	Yes	rs112481237	20	34594992	Yes	CPNE1	CPNE1	Q99829	SL011808	Somalogic	Cis	2.66442e-18	3.23933e-07
24	No	Yes	rs11697672	20	34624622	No	CPNE1	CPNE1	Q99829	SL011808	Somalogic	Cis	1.59605e-19	7.07103e-06
24	No	Yes	rs60828648	20	34627872	No	CPNE1	CPNE1	Q99829	SL011808	Somalogic	Cis	2.38504e-16	2.69504e-06
24	No	Yes	rs3171389	20	34636281	No	CPNE1	CPNE1	Q99829	SL011808	Somalogic	Cis	1.04604e-13	4.10609e-06
24	No	Yes	rs7261967	20	34637634	No	CPNE1	CPNE1	Q99829	SL011808	Somalogic	Cis	1.12143e-13	5.61743e-06
25	No	Yes	rs9307050	4	76905649	No	CXL11	I-TAC	O14625	SL003326	Somalogic	Cis	3.557e-12	6.35878e-06
25	No	Yes	rs4859581	4	76906974	No	CXL11	I-TAC	O14625	SL003326	Somalogic	Cis	3.557e-12	3.49054e-06
25	No	Yes	rs4859582	4	76907213	No	CXL11	I-TAC	O14625	SL003326	Somalogic	Cis	3.557e-12	3.49054e-06
25	No	Yes	rs6827617	4	76916146	No	CXL11	I-TAC	O14625	SL003326	Somalogic	Cis	1.8822e-12	3.62975e-06
25	No	Yes	rs79530491	4	76916256	No	CXL11	I-TAC	O14625	SL003326	Somalogic	Cis	1.8822e-12	3.62975e-06
25	No	Yes	rs4282209	4	76919536	No	CXL11	I-TAC	O14625	SL003326	Somalogic	Cis	1.8822e-12	4.02083e-06
25	No	Yes	rs6532078	4	76920809	No	CXL11	I-TAC	O14625	SL003326	Somalogic	Cis	1.8822e-12	4.02083e-06
25	No	Yes	rs17288671	4	76932001	No	CXL11	I-TAC	O14625	SL003326	Somalogic	Cis	1.13872e-11	3.61871e-06
25	No	Yes	rs6845198	4	76951262	No	CXL11	I-TAC	O14625	SL003326	Somalogic	Cis	2.80366e-12	2.58865e-06
25	Yes	No	rs4643846	4	76969637	Yes	CXL11	I-TAC	O14625	SL003326	Somalogic	Cis
25	No	Yes	rs5005115	4	76986019	No	CXL11	I-TAC	O14625	SL003326	Somalogic	Cis	1.54724e-12	5.8866e-07
25	No	Yes	rs34120116	4	76987425	No	CXL11	I-TAC	O14625	SL003326	Somalogic	Cis	1.54724e-12	2.19168e-06
26	No	Yes	rs6138130	20	23811688	No	CYTD	CYTD	P28325	SL008382	Somalogic	Cis	2.37001e-12	3.02397e-23
26	No	Yes	rs6132673	20	23811714	No	CYTD	CYTD	P28325	SL008382	Somalogic	Cis	5.95921e-13	6.26821e-23
26	No	Yes	rs8184710	20	23813618	No	CYTD	CYTD	P28325	SL008382	Somalogic	Cis	2.05738e-13	3.16596e-23
26	No	Yes	rs6138131	20	23814236	No	CYTD	CYTD	P28325	SL008382	Somalogic	Cis	2.05738e-13	3.16596e-23
26	No	Yes	rs6138132	20	23815786	No	CYTD	CYTD	P28325	SL008382	Somalogic	Cis	1.06753e-13	3.16596e-23
26	No	Yes	rs6132674	20	23819270	No	CYTD	CYTD	P28325	SL008382	Somalogic	Cis	1.06753e-13	3.16596e-23
26	Yes	Yes	rs6036551	20	23820151	Yes	CYTD	CYTD	P28325	SL008382	Somalogic	Cis	1.44166e-14	2.63182e-19
26	No	Yes	rs6132675	20	23820159	No	CYTD	CYTD	P28325	SL008382	Somalogic	Cis	1.06753e-13	3.16596e-23
26	No	Yes	rs6138139	20	23827431	No	CYTD	CYTD	P28325	SL008382	Somalogic	Cis	1.18438e-13	3.16596e-23
26	No	Yes	rs113349902	20	23829931	No	CYTD	CYTD	P28325	SL008382	Somalogic	Cis	1.18438e-13	3.16596e-23
26	No	Yes	rs6132676	20	23830158	No	CYTD	CYTD	P28325	SL008382	Somalogic	Cis	1.18438e-13	3.16596e-23
26	No	Yes	rs11699607	20	23830834	No	CYTD	CYTD	P28325	SL008382	Somalogic	Cis	1.18438e-13	3.16596e-23
26	No	Yes	rs4355180	20	23831427	No	CYTD	CYTD	P28325	SL008382	Somalogic	Cis	1.18438e-13	3.16596e-23
26	No	Yes	rs11698834	20	23832595	No	CYTD	CYTD	P28325	SL008382	Somalogic	Cis	4.61247e-13	3.16596e-23
26	No	Yes	rs67121560	20	23833294	No	CYTD	CYTD	P28325	SL008382	Somalogic	Cis	1.60022e-13	3.16596e-23
26	No	Yes	rs4387871	20	23833854	Yes	CYTD	CYTD	P28325	SL008382	Somalogic	Cis	4.21399e-15	2.63182e-19
26	No	Yes	rs4322904	20	23834307	No	CYTD	CYTD	P28325	SL008382	Somalogic	Cis	2.25215e-14	3.16596e-23
26	No	Yes	rs11699452	20	23837189	No	CYTD	CYTD	P28325	SL008382	Somalogic	Cis	9.34379e-14	3.16596e-23
26	No	Yes	rs11699520	20	23837634	No	CYTD	CYTD	P28325	SL008382	Somalogic	Cis	2.25215e-14	3.16596e-23
26	No	Yes	rs66754062	20	23839051	No	CYTD	CYTD	P28325	SL008382	Somalogic	Cis	1.08964e-14	3.16596e-23
26	No	Yes	rs11698737	20	23839352	No	CYTD	CYTD	P28325	SL008382	Somalogic	Cis	1.7249e-14	3.16596e-23
26	No	Yes	rs6132677	20	23840242	No	CYTD	CYTD	P28325	SL008382	Somalogic	Cis	1.71807e-14	3.16596e-23
26	No	Yes	rs6515432	20	23841984	No	CYTD	CYTD	P28325	SL008382	Somalogic	Cis	8.00717e-15	3.16596e-23
26	No	Yes	rs6132678	20	23842323	No	CYTD	CYTD	P28325	SL008382	Somalogic	Cis	8.00717e-15	3.16596e-23
26	No	Yes	rs6138146	20	23842352	No	CYTD	CYTD	P28325	SL008382	Somalogic	Cis	8.00717e-15	3.16596e-23
26	No	Yes	rs6132679	20	23842400	No	CYTD	CYTD	P28325	SL008382	Somalogic	Cis	5.44977e-14	1.82825e-19
26	No	Yes	rs6138148	20	23846726	No	CYTD	CYTD	P28325	SL008382	Somalogic	Cis	4.29392e-15	3.89505e-22
26	No	Yes	rs6138149	20	23846840	No	CYTD	CYTD	P28325	SL008382	Somalogic	Cis	4.29392e-15	3.89505e-22
26	No	Yes	rs6138150	20	23847009	No	CYTD	CYTD	P28325	SL008382	Somalogic	Cis	9.53126e-15	3.16596e-23
26	No	Yes	rs6049191	20	23847165	No	CYTD	CYTD	P28325	SL008382	Somalogic	Cis	4.29392e-15	3.89505e-22
26	No	Yes	rs6138151	20	23847180	No	CYTD	CYTD	P28325	SL008382	Somalogic	Cis	9.53126e-15	3.16596e-23
26	No	Yes	rs6049196	20	23848349	No	CYTD	CYTD	P28325	SL008382	Somalogic	Cis	4.45086e-15	3.89505e-22
26	No	Yes	rs6036561	20	23850053	Yes	CYTD	CYTD	P28325	SL008382	Somalogic	Cis	1.00377e-13	2.2585e-22
26	No	Yes	rs6138152	20	23850130	No	CYTD	CYTD	P28325	SL008382	Somalogic	Cis	2.02582e-14	9.09875e-23
26	No	Yes	rs6138153	20	23850162	No	CYTD	CYTD	P28325	SL008382	Somalogic	Cis	9.45981e-14	6.31972e-24
26	No	Yes	rs35275385	20	23851935	No	CYTD	CYTD	P28325	SL008382	Somalogic	Cis	6.83077e-13	3.1853e-24
26	No	Yes	rs6049197	20	23852131	No	CYTD	CYTD	P28325	SL008382	Somalogic	Cis	1.82013e-12	6.58686e-22
26	No	Yes	rs57922873	20	23852690	No	CYTD	CYTD	P28325	SL008382	Somalogic	Cis	5.0321e-12	2.3202e-22
26	No	Yes	rs4642010	20	23853181	No	CYTD	CYTD	P28325	SL008382	Somalogic	Cis	5.66351e-13	7.72127e-23
26	No	Yes	rs8122605	20	23854169	No	CYTD	CYTD	P28325	SL008382	Somalogic	Cis	1.82013e-12	7.51114e-22
26	No	Yes	rs2071444	20	23858334	No	CYTD	CYTD	P28325	SL008382	Somalogic	Cis	4.27778e-13	4.00179e-24
26	No	Yes	rs35138163	20	23858715	No	CYTD	CYTD	P28325	SL008382	Somalogic	Cis	3.58333e-13	4.56533e-24
26	No	Yes	rs35557175	20	23858897	No	CYTD	CYTD	P28325	SL008382	Somalogic	Cis	3.17372e-13	1.16116e-23
26	No	Yes	rs34269359	20	23859319	No	CYTD	CYTD	P28325	SL008382	Somalogic	Cis	4.27778e-13	1.38997e-23
27	Yes	No	rs7262370	20	23702136	Yes	CYTN	CYTN	P01037	SL010456	Somalogic	Cis
28	Yes	No	rs7262370	20	23702136	Yes	CYTT	CYTT	P09228	SL008516	Somalogic	Cis
29	No	Yes	rs10788873	1	150250534	No	ECM1	ECM1	Q16610	SL006550	Somalogic	Cis	1.74575e-16	2.48141e-09
29	No	Yes	rs11205355	1	150252329	No	ECM1	ECM1	Q16610	SL006550	Somalogic	Cis	8.39257e-12	7.3735e-06
29	No	Yes	rs2274127	1	150252984	No	ECM1	ECM1	Q16610	SL006550	Somalogic	Cis	1.57616e-16	5.81531e-10
29	No	Yes	rs2147324	1	150255587	No	ECM1	ECM1	Q16610	SL006550	Somalogic	Cis	1.57616e-16	6.16696e-10
29	No	Yes	rs1122967	1	150258838	No	ECM1	ECM1	Q16610	SL006550	Somalogic	Cis	9.826e-16	2.93039e-10
29	No	Yes	rs4926419	1	150264714	No	ECM1	ECM1	Q16610	SL006550	Somalogic	Cis	2.58217e-15	3.18709e-11
29	No	Yes	rs7512552	1	150265704	No	ECM1	ECM1	Q16610	SL006550	Somalogic	Cis	8.73363e-16	5.15858e-11
29	No	Yes	rs11205357	1	150267798	No	ECM1	ECM1	Q16610	SL006550	Somalogic	Cis	2.80954e-30	4.64337e-22
29	No	Yes	rs1776274	1	150269452	No	ECM1	ECM1	Q16610	SL006550	Somalogic	Cis	1.65868e-30	4.64337e-22
29	No	Yes	rs500812	1	150269545	No	ECM1	ECM1	Q16610	SL006550	Somalogic	Cis	1.65868e-30	4.64337e-22
29	No	Yes	rs1614039	1	150272007	No	ECM1	ECM1	Q16610	SL006550	Somalogic	Cis	1.41604e-30	7.04421e-22
29	No	Yes	rs1694370	1	150274305	No	ECM1	ECM1	Q16610	SL006550	Somalogic	Cis	2.80954e-30	4.64337e-22
29	No	Yes	rs509345	1	150276022	Yes	ECM1	ECM1	Q16610	SL006550	Somalogic	Cis	5.63775e-22	1.90342e-14
29	No	Yes	rs4581308	1	150276872	No	ECM1	ECM1	Q16610	SL006550	Somalogic	Cis	1.65868e-30	4.64337e-22
29	No	Yes	rs1694375	1	150278908	No	ECM1	ECM1	Q16610	SL006550	Somalogic	Cis	1.65868e-30	4.64337e-22
29	No	Yes	rs471464	1	150281043	No	ECM1	ECM1	Q16610	SL006550	Somalogic	Cis	3.13017e-30	2.34684e-21
29	No	Yes	rs580060	1	150281202	No	ECM1	ECM1	Q16610	SL006550	Somalogic	Cis	3.43878e-30	2.45219e-21
29	No	Yes	rs1260396	1	150281501	No	ECM1	ECM1	Q16610	SL006550	Somalogic	Cis	1.65868e-30	4.64337e-22
29	No	Yes	rs486275	1	150282784	No	ECM1	ECM1	Q16610	SL006550	Somalogic	Cis	2.80954e-30	4.64337e-22
29	No	Yes	rs522435	1	150282910	No	ECM1	ECM1	Q16610	SL006550	Somalogic	Cis	5.72497e-29	8.6994e-21
29	No	Yes	rs521607	1	150282977	No	ECM1	ECM1	Q16610	SL006550	Somalogic	Cis	1.57646e-27	4.5124e-21
29	No	Yes	rs1260394	1	150283148	No	ECM1	ECM1	Q16610	SL006550	Somalogic	Cis	1.4928e-29	7.29773e-21
29	No	Yes	chr1:150283366:D	1	150283366	No	ECM1	ECM1	Q16610	SL006550	Somalogic	Cis	6.79574e-30	7.22905e-22
29	No	Yes	rs7517441	1	150283643	No	ECM1	ECM1	Q16610	SL006550	Somalogic	Cis	2.80954e-30	4.64337e-22
29	No	Yes	rs9435997	1	150289496	No	ECM1	ECM1	Q16610	SL006550	Somalogic	Cis	1.65868e-30	4.64337e-22
29	No	Yes	rs56214461	1	150289692	No	ECM1	ECM1	Q16610	SL006550	Somalogic	Cis	2.80954e-30	4.64337e-22
29	No	Yes	rs4333886	1	150291041	No	ECM1	ECM1	Q16610	SL006550	Somalogic	Cis	1.65868e-30	4.64337e-22
29	No	Yes	chr1:150291425:D	1	150291425	No	ECM1	ECM1	Q16610	SL006550	Somalogic	Cis	3.15875e-28	1.02325e-20
29	No	Yes	rs1694377	1	150293153	No	ECM1	ECM1	Q16610	SL006550	Somalogic	Cis	1.65868e-30	3.31887e-22
29	No	Yes	rs1498308	1	150295131	No	ECM1	ECM1	Q16610	SL006550	Somalogic	Cis	2.80954e-30	3.23846e-22
29	No	Yes	rs1260400	1	150296298	No	ECM1	ECM1	Q16610	SL006550	Somalogic	Cis	2.04862e-29	1.77775e-21
29	Yes	No	rs34964511	1	150298015	Yes	ECM1	ECM1	Q16610	SL006550	Somalogic	Cis
29	No	Yes	rs1260405	1	150304781	No	ECM1	ECM1	Q16610	SL006550	Somalogic	Cis	1.65868e-30	3.31887e-22
29	No	Yes	rs1260406	1	150305863	No	ECM1	ECM1	Q16610	SL006550	Somalogic	Cis	3.81813e-30	8.20164e-22
29	No	Yes	rs2794615	1	150309638	No	ECM1	ECM1	Q16610	SL006550	Somalogic	Cis	2.80954e-30	3.81776e-22
29	No	Yes	rs2794614	1	150311948	No	ECM1	ECM1	Q16610	SL006550	Somalogic	Cis	1.14268e-30	3.31887e-22
29	No	Yes	rs2794685	1	150312268	No	ECM1	ECM1	Q16610	SL006550	Somalogic	Cis	1.65868e-30	3.31887e-22
29	No	Yes	rs4060167	1	150317558	No	ECM1	ECM1	Q16610	SL006550	Somalogic	Cis	8.59379e-14	2.36523e-06
29	No	Yes	rs2647373	1	150320570	No	ECM1	ECM1	Q16610	SL006550	Somalogic	Cis	1.65868e-30	3.31887e-22
29	No	Yes	rs2794684	1	150320571	No	ECM1	ECM1	Q16610	SL006550	Somalogic	Cis	3.27863e-29	8.20164e-22
29	No	Yes	rs2794682	1	150320847	No	ECM1	ECM1	Q16610	SL006550	Somalogic	Cis	6.01462e-29	1.39161e-21
29	No	Yes	rs1625468	1	150321486	No	ECM1	ECM1	Q16610	SL006550	Somalogic	Cis	1.65868e-30	3.31887e-22
29	No	Yes	rs2794681	1	150321951	No	ECM1	ECM1	Q16610	SL006550	Somalogic	Cis	1.65868e-30	3.31887e-22
29	No	Yes	rs2797653	1	150322532	No	ECM1	ECM1	Q16610	SL006550	Somalogic	Cis	2.80954e-30	3.31887e-22
29	No	Yes	rs2794679	1	150324857	No	ECM1	ECM1	Q16610	SL006550	Somalogic	Cis	2.80954e-30	3.31887e-22
29	No	Yes	rs2794678	1	150324868	No	ECM1	ECM1	Q16610	SL006550	Somalogic	Cis	2.80954e-30	3.31887e-22
29	No	Yes	rs77015496	1	150325003	No	ECM1	ECM1	Q16610	SL006550	Somalogic	Cis	1.70803e-28	8.20164e-22
29	No	Yes	rs11587758	1	150327106	No	ECM1	ECM1	Q16610	SL006550	Somalogic	Cis	2.80954e-30	3.31887e-22
29	No	Yes	chr1:150329462:I	1	150329462	No	ECM1	ECM1	Q16610	SL006550	Somalogic	Cis	2.14148e-26	2.93685e-21
29	No	Yes	chr1:150329467:D	1	150329467	No	ECM1	ECM1	Q16610	SL006550	Somalogic	Cis	2.14148e-26	2.93685e-21
29	No	Yes	chr1:150329468:D	1	150329468	No	ECM1	ECM1	Q16610	SL006550	Somalogic	Cis	2.14148e-26	2.76432e-21
29	No	Yes	rs1097068	1	150330345	No	ECM1	ECM1	Q16610	SL006550	Somalogic	Cis	2.80954e-30	3.31887e-22
29	No	Yes	rs1097067	1	150330356	No	ECM1	ECM1	Q16610	SL006550	Somalogic	Cis	2.80954e-30	3.31887e-22
29	No	Yes	rs1103115	1	150332304	No	ECM1	ECM1	Q16610	SL006550	Somalogic	Cis	2.80954e-30	3.31887e-22
29	No	Yes	rs1097070	1	150332955	No	ECM1	ECM1	Q16610	SL006550	Somalogic	Cis	2.80954e-30	3.31887e-22
29	No	Yes	rs696616	1	150336173	No	ECM1	ECM1	Q16610	SL006550	Somalogic	Cis	1.44569e-30	3.31887e-22
29	No	Yes	rs1145583	1	150338322	No	ECM1	ECM1	Q16610	SL006550	Somalogic	Cis	1.17013e-30	3.31887e-22
29	Yes	Yes	rs71578487	1	150340059	Yes	ECM1	ECM1	Q16610	SL006550	Somalogic	Cis	2.38765e-14	2.18071e-11
29	No	Yes	rs1260368	1	150340260	No	ECM1	ECM1	Q16610	SL006550	Somalogic	Cis	1.98614e-30	3.31887e-22
29	No	Yes	rs1260367	1	150344514	No	ECM1	ECM1	Q16610	SL006550	Somalogic	Cis	1.98614e-30	3.31887e-22
29	No	Yes	rs1260459	1	150348253	No	ECM1	ECM1	Q16610	SL006550	Somalogic	Cis	1.98614e-30	3.31887e-22
29	No	Yes	rs1617829	1	150349902	No	ECM1	ECM1	Q16610	SL006550	Somalogic	Cis	3.3526e-27	8.7809e-16
29	No	Yes	rs1694369	1	150351101	No	ECM1	ECM1	Q16610	SL006550	Somalogic	Cis	1.17013e-30	3.31887e-22
29	No	Yes	rs138017373	1	150351594	No	ECM1	ECM1	Q16610	SL006550	Somalogic	Cis	8.68436e-28	1.24772e-18
29	No	Yes	rs834232	1	150354682	No	ECM1	ECM1	Q16610	SL006550	Somalogic	Cis	1.98614e-30	3.31887e-22
29	No	Yes	rs71650873	1	150354697	No	ECM1	ECM1	Q16610	SL006550	Somalogic	Cis	1.17013e-30	3.31887e-22
29	No	Yes	rs2454286	1	150355538	No	ECM1	ECM1	Q16610	SL006550	Somalogic	Cis	1.98614e-30	1.2049e-22
29	No	Yes	rs1260422	1	150357011	Yes	ECM1	ECM1	Q16610	SL006550	Somalogic	Cis	7.61555e-29	4.40691e-20
29	No	Yes	rs1260421	1	150357780	No	ECM1	ECM1	Q16610	SL006550	Somalogic	Cis	1.17013e-30	1.2049e-22
29	No	Yes	rs1627235	1	150358858	No	ECM1	ECM1	Q16610	SL006550	Somalogic	Cis	1.17013e-30	1.2049e-22
29	No	Yes	chr1:150360041:D	1	150360041	No	ECM1	ECM1	Q16610	SL006550	Somalogic	Cis	1.17013e-30	1.2049e-22
29	No	Yes	rs9436108	1	150360930	No	ECM1	ECM1	Q16610	SL006550	Somalogic	Cis	1.98614e-30	1.2049e-22
29	No	Yes	rs834236	1	150362968	No	ECM1	ECM1	Q16610	SL006550	Somalogic	Cis	1.98614e-30	1.2049e-22
29	No	Yes	rs35274748	1	150363032	No	ECM1	ECM1	Q16610	SL006550	Somalogic	Cis	1.18585e-31	1.2049e-22
29	No	Yes	chr1:150363034:D	1	150363034	No	ECM1	ECM1	Q16610	SL006550	Somalogic	Cis	4.97467e-30	5.19422e-22
29	No	Yes	rs844309	1	150366587	No	ECM1	ECM1	Q16610	SL006550	Somalogic	Cis	1.17013e-30	1.20872e-22
29	No	Yes	rs1694362	1	150366963	No	ECM1	ECM1	Q16610	SL006550	Somalogic	Cis	1.17013e-30	1.2049e-22
29	No	Yes	rs2264418	1	150368579	No	ECM1	ECM1	Q16610	SL006550	Somalogic	Cis	1.98614e-30	1.2049e-22
29	No	Yes	rs1260386	1	150369622	No	ECM1	ECM1	Q16610	SL006550	Somalogic	Cis	1.98614e-30	1.2049e-22
29	No	Yes	rs1260388	1	150372016	No	ECM1	ECM1	Q16610	SL006550	Somalogic	Cis	8.93729e-31	1.2049e-22
29	No	Yes	rs1260389	1	150372109	No	ECM1	ECM1	Q16610	SL006550	Somalogic	Cis	5.10073e-31	1.2049e-22
29	No	Yes	rs35057759	1	150374276	No	ECM1	ECM1	Q16610	SL006550	Somalogic	Cis	1.31021e-30	1.2049e-22
29	No	Yes	rs1260378	1	150375272	No	ECM1	ECM1	Q16610	SL006550	Somalogic	Cis	8.93729e-31	1.2049e-22
29	No	Yes	rs138884613	1	150375425	No	ECM1	ECM1	Q16610	SL006550	Somalogic	Cis	7.70418e-30	1.13089e-22
29	No	Yes	rs828783	1	150376977	No	ECM1	ECM1	Q16610	SL006550	Somalogic	Cis	1.32238e-28	6.18884e-23
29	No	Yes	rs1694385	1	150377960	No	ECM1	ECM1	Q16610	SL006550	Somalogic	Cis	4.86925e-31	1.2049e-22
29	No	Yes	rs698923	1	150379159	No	ECM1	ECM1	Q16610	SL006550	Somalogic	Cis	2.71241e-31	1.2049e-22
29	No	Yes	rs1631973	1	150380779	No	ECM1	ECM1	Q16610	SL006550	Somalogic	Cis	3.13293e-28	4.95767e-23
29	No	Yes	rs1260411	1	150382088	No	ECM1	ECM1	Q16610	SL006550	Somalogic	Cis	2.71241e-31	1.2049e-22
29	No	Yes	rs834229	1	150384665	No	ECM1	ECM1	Q16610	SL006550	Somalogic	Cis	2.71241e-31	1.2049e-22
29	No	Yes	rs698919	1	150387000	No	ECM1	ECM1	Q16610	SL006550	Somalogic	Cis	4.86925e-31	1.2049e-22
29	No	Yes	rs79343884	1	150387139	Yes	ECM1	ECM1	Q16610	SL006550	Somalogic	Cis	4.19886e-17	5.98856e-17
29	No	Yes	rs834230	1	150387929	No	ECM1	ECM1	Q16610	SL006550	Somalogic	Cis	2.71241e-31	1.2049e-22
29	No	Yes	rs698916	1	150388385	No	ECM1	ECM1	Q16610	SL006550	Somalogic	Cis	4.86925e-31	1.2049e-22
29	No	Yes	rs834231	1	150389392	No	ECM1	ECM1	Q16610	SL006550	Somalogic	Cis	4.86925e-31	1.2049e-22
29	No	Yes	rs832622	1	150392830	No	ECM1	ECM1	Q16610	SL006550	Somalogic	Cis	4.86925e-31	1.2049e-22
29	No	Yes	rs55742549	1	150396459	No	ECM1	ECM1	Q16610	SL006550	Somalogic	Cis	2.71241e-31	1.2049e-22
29	No	Yes	rs11577843	1	150398258	No	ECM1	ECM1	Q16610	SL006550	Somalogic	Cis	4.86925e-31	1.2049e-22
29	No	Yes	rs11590787	1	150398531	No	ECM1	ECM1	Q16610	SL006550	Somalogic	Cis	4.86925e-31	1.2049e-22
29	No	Yes	rs12045304	1	150399818	No	ECM1	ECM1	Q16610	SL006550	Somalogic	Cis	2.71241e-31	1.2049e-22
29	No	Yes	rs112585717	1	150404145	No	ECM1	ECM1	Q16610	SL006550	Somalogic	Cis	3.85044e-16	4.06524e-12
29	No	Yes	rs9436112	1	150406449	No	ECM1	ECM1	Q16610	SL006550	Somalogic	Cis	4.86925e-31	1.2049e-22
29	No	Yes	rs11577600	1	150407443	No	ECM1	ECM1	Q16610	SL006550	Somalogic	Cis	2.71241e-31	1.05924e-22
29	No	Yes	rs12028001	1	150407820	No	ECM1	ECM1	Q16610	SL006550	Somalogic	Cis	4.86925e-31	1.05924e-22
29	No	Yes	rs34384837	1	150409362	No	ECM1	ECM1	Q16610	SL006550	Somalogic	Cis	6.19931e-12	6.29575e-07
29	No	Yes	rs7538981	1	150410978	Yes	ECM1	ECM1	Q16610	SL006550	Somalogic	Cis	4.09084e-31	1.79458e-22
29	No	Yes	rs72696885	1	150411059	No	ECM1	ECM1	Q16610	SL006550	Somalogic	Cis	2.71241e-31	1.05924e-22
29	No	Yes	rs3896342	1	150411312	No	ECM1	ECM1	Q16610	SL006550	Somalogic	Cis	2.71241e-31	1.05924e-22
29	No	Yes	rs4926436	1	150419896	No	ECM1	ECM1	Q16610	SL006550	Somalogic	Cis	4.86925e-31	1.34763e-22
29	No	Yes	rs6662108	1	150420541	No	ECM1	ECM1	Q16610	SL006550	Somalogic	Cis	4.86925e-31	1.34763e-22
29	No	Yes	rs6672808	1	150423967	No	ECM1	ECM1	Q16610	SL006550	Somalogic	Cis	2.71241e-31	1.34763e-22
29	No	Yes	rs72696900	1	150425256	Yes	ECM1	ECM1	Q16610	SL006550	Somalogic	Cis	4.86925e-31	1.34763e-22
29	No	Yes	rs2873669	1	150426224	No	ECM1	ECM1	Q16610	SL006550	Somalogic	Cis	2.71241e-31	1.34763e-22
29	Yes	No	rs11802612	1	150427279	Yes	ECM1	ECM1	Q16610	SL006550	Somalogic	Cis
29	No	Yes	rs4926437	1	150427790	No	ECM1	ECM1	Q16610	SL006550	Somalogic	Cis	2.71241e-31	1.34763e-22
29	No	Yes	rs7539458	1	150430325	No	ECM1	ECM1	Q16610	SL006550	Somalogic	Cis	2.71241e-31	1.34763e-22
29	No	Yes	rs7523428	1	150430472	No	ECM1	ECM1	Q16610	SL006550	Somalogic	Cis	4.86925e-31	1.34763e-22
29	No	Yes	rs1972031	1	150430688	No	ECM1	ECM1	Q16610	SL006550	Somalogic	Cis	2.71241e-31	1.34763e-22
29	No	Yes	rs9436007	1	150433389	No	ECM1	ECM1	Q16610	SL006550	Somalogic	Cis	5.43998e-31	5.05338e-21
29	No	Yes	rs17596326	1	150433819	No	ECM1	ECM1	Q16610	SL006550	Somalogic	Cis	4.86925e-31	1.34763e-22
29	No	Yes	rs9436008	1	150434631	No	ECM1	ECM1	Q16610	SL006550	Somalogic	Cis	4.86925e-31	1.34763e-22
29	No	Yes	rs9436115	1	150435177	No	ECM1	ECM1	Q16610	SL006550	Somalogic	Cis	1.48895e-29	1.89241e-21
29	No	Yes	rs11581351	1	150440200	No	ECM1	ECM1	Q16610	SL006550	Somalogic	Cis	4.86925e-31	6.28612e-23
29	No	Yes	rs59113365	1	150441425	No	ECM1	ECM1	Q16610	SL006550	Somalogic	Cis	2.71241e-31	6.28612e-23
29	No	Yes	rs6657461	1	150441950	No	ECM1	ECM1	Q16610	SL006550	Somalogic	Cis	5.08035e-12	1.57843e-10
29	No	Yes	rs7002	1	150445819	No	ECM1	ECM1	Q16610	SL006550	Somalogic	Cis	1.06491e-30	6.28612e-23
29	No	Yes	rs45595332	1	150446067	No	ECM1	ECM1	Q16610	SL006550	Somalogic	Cis	3.01867e-29	7.17631e-23
29	No	Yes	rs12042229	1	150447398	No	ECM1	ECM1	Q16610	SL006550	Somalogic	Cis	2.71241e-31	6.28612e-23
29	No	Yes	rs12040949	1	150447462	No	ECM1	ECM1	Q16610	SL006550	Somalogic	Cis	2.71241e-31	6.28612e-23
29	Yes	No	rs35094010	1	150449557	Yes	ECM1	ECM1	Q16610	SL006550	Somalogic	Cis
29	No	Yes	rs11587575	1	150451863	No	ECM1	ECM1	Q16610	SL006550	Somalogic	Cis	2.71241e-31	3.5383e-23
29	No	Yes	rs11587116	1	150451898	No	ECM1	ECM1	Q16610	SL006550	Somalogic	Cis	4.86925e-31	3.5383e-23
29	No	Yes	rs2867894	1	150452912	No	ECM1	ECM1	Q16610	SL006550	Somalogic	Cis	4.86925e-31	3.5383e-23
29	No	Yes	rs2867893	1	150453296	No	ECM1	ECM1	Q16610	SL006550	Somalogic	Cis	4.86925e-31	3.5383e-23
29	No	Yes	rs12042579	1	150454503	No	ECM1	ECM1	Q16610	SL006550	Somalogic	Cis	4.58989e-29	1.49284e-22
29	No	Yes	rs3820544	1	150457876	No	ECM1	ECM1	Q16610	SL006550	Somalogic	Cis	2.71241e-31	3.5383e-23
29	No	Yes	rs12046446	1	150460855	No	ECM1	ECM1	Q16610	SL006550	Somalogic	Cis	2.71241e-31	3.5383e-23
29	No	Yes	chr1:150460943:I	1	150460943	No	ECM1	ECM1	Q16610	SL006550	Somalogic	Cis	2.71241e-31	3.5383e-23
29	No	Yes	rs6703652	1	150465953	No	ECM1	ECM1	Q16610	SL006550	Somalogic	Cis	2.71241e-31	3.5383e-23
29	No	Yes	rs12023378	1	150467063	No	ECM1	ECM1	Q16610	SL006550	Somalogic	Cis	4.85611e-27	9.96224e-22
29	No	Yes	rs55823828	1	150467296	No	ECM1	ECM1	Q16610	SL006550	Somalogic	Cis	5.11461e-31	3.5383e-23
29	No	Yes	rs55928222	1	150467370	No	ECM1	ECM1	Q16610	SL006550	Somalogic	Cis	4.91281e-30	2.21277e-21
29	No	Yes	rs55996928	1	150467393	No	ECM1	ECM1	Q16610	SL006550	Somalogic	Cis	5.1448e-30	2.21277e-21
29	No	Yes	rs9436119	1	150467753	No	ECM1	ECM1	Q16610	SL006550	Somalogic	Cis	6.40142e-30	4.49631e-21
29	No	Yes	rs150517812	1	150468110	No	ECM1	ECM1	Q16610	SL006550	Somalogic	Cis	2.86879e-31	3.66179e-23
29	No	Yes	rs11590324	1	150470322	No	ECM1	ECM1	Q16610	SL006550	Somalogic	Cis	5.11461e-31	2.85036e-23
29	No	Yes	rs7513205	1	150472781	No	ECM1	ECM1	Q16610	SL006550	Somalogic	Cis	2.75205e-31	3.49498e-23
29	No	Yes	rs7553867	1	150472869	No	ECM1	ECM1	Q16610	SL006550	Somalogic	Cis	1.55386e-31	4.3245e-23
29	No	Yes	rs17597088	1	150475772	No	ECM1	ECM1	Q16610	SL006550	Somalogic	Cis	4.05507e-31	4.3245e-23
29	No	Yes	rs11205385	1	150476516	No	ECM1	ECM1	Q16610	SL006550	Somalogic	Cis	2.0419e-27	3.00335e-23
29	No	Yes	rs3738487	1	150477061	No	ECM1	ECM1	Q16610	SL006550	Somalogic	Cis	2.0419e-27	3.00335e-23
29	No	Yes	rs1815544	1	150479901	No	ECM1	ECM1	Q16610	SL006550	Somalogic	Cis	6.88683e-27	2.13618e-22
29	No	Yes	rs13294	1	150484987	No	ECM1	ECM1	Q16610	SL006550	Somalogic	Cis	3.1104e-27	2.93043e-23
29	No	Yes	rs9436125	1	150487961	No	ECM1	ECM1	Q16610	SL006550	Somalogic	Cis	1.28656e-26	2.93043e-23
30	No	Yes	rs4627392	17	77698001	No	ENPP7	ENPP7	Q6UWV6	SL009045	Somalogic	Cis	1.12025e-35	2.71877e-47
30	No	Yes	rs4474726	17	77698088	No	ENPP7	ENPP7	Q6UWV6	SL009045	Somalogic	Cis	1.61911e-35	1.39071e-47
30	No	Yes	rs4496195	17	77698114	No	ENPP7	ENPP7	Q6UWV6	SL009045	Somalogic	Cis	1.12025e-35	1.20024e-46
30	No	Yes	rs4442854	17	77698224	No	ENPP7	ENPP7	Q6UWV6	SL009045	Somalogic	Cis	1.12025e-35	2.71877e-47
30	No	Yes	rs8067469	17	77698322	No	ENPP7	ENPP7	Q6UWV6	SL009045	Somalogic	Cis	1.12025e-35	2.71877e-47
30	No	Yes	rs8071194	17	77698458	No	ENPP7	ENPP7	Q6UWV6	SL009045	Somalogic	Cis	9.64449e-36	3.93014e-48
30	No	Yes	rs4313838	17	77698582	No	ENPP7	ENPP7	Q6UWV6	SL009045	Somalogic	Cis	8.09949e-36	2.15591e-50
30	No	Yes	rs4313839	17	77698619	No	ENPP7	ENPP7	Q6UWV6	SL009045	Somalogic	Cis	8.09949e-36	2.15591e-50
30	No	Yes	rs35606898	17	77698638	No	ENPP7	ENPP7	Q6UWV6	SL009045	Somalogic	Cis	8.09949e-36	2.15591e-50
30	No	Yes	rs35759773	17	77698649	No	ENPP7	ENPP7	Q6UWV6	SL009045	Somalogic	Cis	8.09949e-36	2.15591e-50
30	No	Yes	rs4497729	17	77698701	No	ENPP7	ENPP7	Q6UWV6	SL009045	Somalogic	Cis	8.09949e-36	2.15591e-50
30	No	Yes	rs4383181	17	77698814	No	ENPP7	ENPP7	Q6UWV6	SL009045	Somalogic	Cis	8.09949e-36	2.44698e-51
30	No	Yes	rs8072313	17	77699041	No	ENPP7	ENPP7	Q6UWV6	SL009045	Somalogic	Cis	8.09949e-36	3.33903e-50
30	No	Yes	rs9908122	17	77699607	No	ENPP7	ENPP7	Q6UWV6	SL009045	Somalogic	Cis	2.68194e-36	1.26114e-50
30	No	Yes	rs8064811	17	77701450	No	ENPP7	ENPP7	Q6UWV6	SL009045	Somalogic	Cis	2.68194e-36	1.79009e-54
30	No	Yes	rs8072274	17	77701601	No	ENPP7	ENPP7	Q6UWV6	SL009045	Somalogic	Cis	2.68194e-36	1.79009e-54
30	No	Yes	rs6565474	17	77702132	No	ENPP7	ENPP7	Q6UWV6	SL009045	Somalogic	Cis	1.62379e-36	1.79009e-54
30	No	Yes	rs6565475	17	77702346	No	ENPP7	ENPP7	Q6UWV6	SL009045	Somalogic	Cis	2.68194e-36	1.79009e-54
30	No	Yes	rs9910429	17	77703172	No	ENPP7	ENPP7	Q6UWV6	SL009045	Somalogic	Cis	2.56852e-36	2.69776e-53
30	No	Yes	rs11653577	17	77703608	No	ENPP7	ENPP7	Q6UWV6	SL009045	Somalogic	Cis	2.56852e-36	1.79009e-54
30	No	Yes	rs11653614	17	77703751	No	ENPP7	ENPP7	Q6UWV6	SL009045	Somalogic	Cis	2.56852e-36	2.54282e-53
30	No	Yes	rs11657411	17	77703822	No	ENPP7	ENPP7	Q6UWV6	SL009045	Somalogic	Cis	3.21525e-36	2.60162e-53
30	No	Yes	rs28682546	17	77704179	No	ENPP7	ENPP7	Q6UWV6	SL009045	Somalogic	Cis	2.56852e-36	1.26438e-52
30	No	Yes	rs28689126	17	77704220	No	ENPP7	ENPP7	Q6UWV6	SL009045	Somalogic	Cis	5.16953e-37	5.61332e-48
30	No	Yes	rs28502318	17	77704251	No	ENPP7	ENPP7	Q6UWV6	SL009045	Somalogic	Cis	5.16953e-37	4.11653e-49
30	No	Yes	rs8076533	17	77704314	No	ENPP7	ENPP7	Q6UWV6	SL009045	Somalogic	Cis	5.16953e-37	4.11653e-49
30	No	Yes	rs8074547	17	77704912	No	ENPP7	ENPP7	Q6UWV6	SL009045	Somalogic	Cis	4.2528e-35	4.10097e-49
30	No	Yes	rs8074728	17	77705045	No	ENPP7	ENPP7	Q6UWV6	SL009045	Somalogic	Cis	4.49398e-35	4.51159e-47
30	No	Yes	rs62077883	17	77705542	No	ENPP7	ENPP7	Q6UWV6	SL009045	Somalogic	Cis	3.83305e-35	4.29514e-48
30	No	Yes	rs67146650	17	77705953	No	ENPP7	ENPP7	Q6UWV6	SL009045	Somalogic	Cis	6.91226e-35	1.19369e-46
30	No	Yes	rs11868696	17	77706406	No	ENPP7	ENPP7	Q6UWV6	SL009045	Somalogic	Cis	8.42076e-35	6.08339e-47
31	No	Yes	rs112800016	14	74299482	No	ENTP5	ENTP5	O75356	SL014028	Somalogic	Cis	1.25541e-12	2.90793e-09
31	No	Yes	rs1974581	14	74299588	No	ENTP5	ENTP5	O75356	SL014028	Somalogic	Cis	1.25541e-12	3.21457e-10
31	No	Yes	rs72625702	14	74303395	No	ENTP5	ENTP5	O75356	SL014028	Somalogic	Cis	6.27512e-13	6.05745e-10
31	No	Yes	rs72627103	14	74303482	No	ENTP5	ENTP5	O75356	SL014028	Somalogic	Cis	7.53304e-13	6.05745e-10
31	No	Yes	rs180934092	14	74304567	No	ENTP5	ENTP5	O75356	SL014028	Somalogic	Cis	1.98455e-24	5.15471e-19
31	No	Yes	rs72627104	14	74305948	No	ENTP5	ENTP5	O75356	SL014028	Somalogic	Cis	5.04871e-14	1.16011e-11
31	No	Yes	rs117292950	14	74306527	No	ENTP5	ENTP5	O75356	SL014028	Somalogic	Cis	2.15296e-24	4.69614e-19
31	No	Yes	rs182456433	14	74307398	No	ENTP5	ENTP5	O75356	SL014028	Somalogic	Cis	2.15296e-24	4.69614e-19
31	No	Yes	rs28548133	14	74309154	No	ENTP5	ENTP5	O75356	SL014028	Somalogic	Cis	3.8602e-14	1.39482e-11
31	No	Yes	rs72627106	14	74312458	No	ENTP5	ENTP5	O75356	SL014028	Somalogic	Cis	1.96263e-31	6.88865e-17
31	No	Yes	rs139583567	14	74313352	No	ENTP5	ENTP5	O75356	SL014028	Somalogic	Cis	4.90531e-33	1.07654e-16
31	No	Yes	rs140573932	14	74315376	No	ENTP5	ENTP5	O75356	SL014028	Somalogic	Cis	1.23616e-32	2.10956e-17
31	No	Yes	rs17092737	14	74317000	No	ENTP5	ENTP5	O75356	SL014028	Somalogic	Cis	4.90531e-33	2.10956e-17
31	No	Yes	rs72627109	14	74318136	No	ENTP5	ENTP5	O75356	SL014028	Somalogic	Cis	4.48948e-33	5.16123e-23
31	No	Yes	chr14:74319900:I	14	74319900	No	ENTP5	ENTP5	O75356	SL014028	Somalogic	Cis	4.48948e-33	5.16123e-23
31	No	Yes	rs74521291	14	74319904	No	ENTP5	ENTP5	O75356	SL014028	Somalogic	Cis	4.48948e-33	5.16123e-23
31	No	Yes	rs17092878	14	74321322	No	ENTP5	ENTP5	O75356	SL014028	Somalogic	Cis	4.48948e-33	2.18802e-23
31	Yes	Yes	rs17093141	14	74326903	Yes	ENTP5	ENTP5	O75356	SL014028	Somalogic	Cis	1.06966e-20	2.33265e-13
31	No	Yes	rs1008701	14	74327621	No	ENTP5	ENTP5	O75356	SL014028	Somalogic	Cis	4.48948e-33	2.18802e-23
31	No	Yes	rs11159040	14	74328799	No	ENTP5	ENTP5	O75356	SL014028	Somalogic	Cis	4.48948e-33	2.18802e-23
31	No	Yes	rs72627111	14	74329781	No	ENTP5	ENTP5	O75356	SL014028	Somalogic	Cis	4.48948e-33	2.18802e-23
31	No	Yes	rs3926910	14	74336823	No	ENTP5	ENTP5	O75356	SL014028	Somalogic	Cis	4.48948e-33	2.18802e-23
31	No	Yes	rs2878736	14	74339759	No	ENTP5	ENTP5	O75356	SL014028	Somalogic	Cis	4.48948e-33	1.81012e-23
31	No	Yes	rs72627113	14	74340141	No	ENTP5	ENTP5	O75356	SL014028	Somalogic	Cis	4.48948e-33	1.81012e-23
31	No	Yes	rs45559033	14	74341124	No	ENTP5	ENTP5	O75356	SL014028	Somalogic	Cis	2.80833e-23	5.40041e-16
31	No	Yes	rs12050434	14	74341438	No	ENTP5	ENTP5	O75356	SL014028	Somalogic	Cis	2.57557e-33	1.81012e-23
31	No	Yes	rs17093474	14	74342413	Yes	ENTP5	ENTP5	O75356	SL014028	Somalogic	Cis	6.39599e-23	6.89308e-16
31	No	Yes	rs1963799	14	74342812	No	ENTP5	ENTP5	O75356	SL014028	Somalogic	Cis	2.57557e-33	1.81012e-23
31	No	Yes	rs17093520	14	74346295	No	ENTP5	ENTP5	O75356	SL014028	Somalogic	Cis	2.57557e-33	1.81012e-23
31	No	Yes	rs144516364	14	74347100	No	ENTP5	ENTP5	O75356	SL014028	Somalogic	Cis	2.57557e-33	1.81012e-23
31	No	Yes	rs72627114	14	74350149	No	ENTP5	ENTP5	O75356	SL014028	Somalogic	Cis	2.57557e-33	1.63081e-23
31	No	Yes	rs59421227	14	74350227	No	ENTP5	ENTP5	O75356	SL014028	Somalogic	Cis	2.57557e-33	1.63081e-23
31	No	Yes	rs141069113	14	74350313	No	ENTP5	ENTP5	O75356	SL014028	Somalogic	Cis	2.57557e-33	1.63081e-23
31	No	Yes	rs72627115	14	74350638	No	ENTP5	ENTP5	O75356	SL014028	Somalogic	Cis	2.57557e-33	1.63081e-23
31	No	Yes	rs113634161	14	74351765	No	ENTP5	ENTP5	O75356	SL014028	Somalogic	Cis	1.06966e-20	1.97204e-13
31	No	Yes	rs72627116	14	74351973	No	ENTP5	ENTP5	O75356	SL014028	Somalogic	Cis	1.06966e-20	1.76763e-13
31	No	Yes	rs17093546	14	74353020	No	ENTP5	ENTP5	O75356	SL014028	Somalogic	Cis	2.57557e-33	1.63081e-23
31	No	Yes	rs72627117	14	74355233	No	ENTP5	ENTP5	O75356	SL014028	Somalogic	Cis	1.06966e-20	1.76763e-13
31	No	Yes	rs72627118	14	74355285	No	ENTP5	ENTP5	O75356	SL014028	Somalogic	Cis	2.57557e-33	1.63081e-23
31	No	Yes	rs74337992	14	74356053	No	ENTP5	ENTP5	O75356	SL014028	Somalogic	Cis	2.57557e-33	1.63081e-23
31	No	Yes	rs72627119	14	74356274	No	ENTP5	ENTP5	O75356	SL014028	Somalogic	Cis	1.06966e-20	1.76763e-13
31	No	Yes	rs59613763	14	74356778	No	ENTP5	ENTP5	O75356	SL014028	Somalogic	Cis	4.4764e-21	1.76763e-13
31	No	Yes	rs57067992	14	74356930	No	ENTP5	ENTP5	O75356	SL014028	Somalogic	Cis	1.06966e-20	1.76763e-13
31	No	Yes	rs112341182	14	74357664	No	ENTP5	ENTP5	O75356	SL014028	Somalogic	Cis	1.06966e-20	1.76763e-13
31	No	Yes	rs58204112	14	74359417	No	ENTP5	ENTP5	O75356	SL014028	Somalogic	Cis	1.06966e-20	1.76763e-13
31	No	Yes	rs144918786	14	74361201	No	ENTP5	ENTP5	O75356	SL014028	Somalogic	Cis	2.57557e-33	1.63081e-23
31	No	Yes	rs2302139	14	74362935	No	ENTP5	ENTP5	O75356	SL014028	Somalogic	Cis	1.06966e-20	1.76763e-13
31	No	Yes	rs2302138	14	74363305	No	ENTP5	ENTP5	O75356	SL014028	Somalogic	Cis	1.06966e-20	1.76763e-13
31	No	Yes	rs72627120	14	74363480	No	ENTP5	ENTP5	O75356	SL014028	Somalogic	Cis	1.06966e-20	1.76763e-13
31	No	Yes	rs72627121	14	74366378	No	ENTP5	ENTP5	O75356	SL014028	Somalogic	Cis	2.57557e-33	1.63081e-23
31	No	Yes	rs1013644	14	74367564	No	ENTP5	ENTP5	O75356	SL014028	Somalogic	Cis	2.57557e-33	1.63081e-23
31	No	Yes	rs183701795	14	74368017	No	ENTP5	ENTP5	O75356	SL014028	Somalogic	Cis	2.57557e-33	1.63081e-23
31	No	Yes	rs72627122	14	74368236	No	ENTP5	ENTP5	O75356	SL014028	Somalogic	Cis	1.06966e-20	1.76763e-13
31	No	Yes	rs72627123	14	74368331	No	ENTP5	ENTP5	O75356	SL014028	Somalogic	Cis	1.06966e-20	1.76763e-13
31	No	Yes	rs17093882	14	74368741	No	ENTP5	ENTP5	O75356	SL014028	Somalogic	Cis	2.57557e-33	1.63081e-23
31	No	Yes	rs72627124	14	74369128	No	ENTP5	ENTP5	O75356	SL014028	Somalogic	Cis	1.06966e-20	1.76763e-13
31	No	Yes	rs72627125	14	74369623	No	ENTP5	ENTP5	O75356	SL014028	Somalogic	Cis	1.06966e-20	1.76763e-13
31	No	Yes	rs72627126	14	74370024	No	ENTP5	ENTP5	O75356	SL014028	Somalogic	Cis	1.06966e-20	1.76763e-13
31	No	Yes	rs72627127	14	74370098	No	ENTP5	ENTP5	O75356	SL014028	Somalogic	Cis	1.06966e-20	1.76763e-13
31	No	Yes	rs2240632	14	74371166	No	ENTP5	ENTP5	O75356	SL014028	Somalogic	Cis	1.06966e-20	1.76361e-13
31	No	Yes	rs34579846	14	74372164	No	ENTP5	ENTP5	O75356	SL014028	Somalogic	Cis	2.57557e-33	1.63081e-23
31	No	Yes	rs72627128	14	74373609	No	ENTP5	ENTP5	O75356	SL014028	Somalogic	Cis	2.57557e-33	1.63081e-23
31	No	Yes	rs111480651	14	74374485	No	ENTP5	ENTP5	O75356	SL014028	Somalogic	Cis	1.06966e-20	1.76361e-13
31	No	Yes	rs199567548	14	74374599	No	ENTP5	ENTP5	O75356	SL014028	Somalogic	Cis	9.84681e-30	4.93271e-18
31	No	Yes	rs72627129	14	74374805	No	ENTP5	ENTP5	O75356	SL014028	Somalogic	Cis	1.06966e-20	1.76361e-13
31	No	Yes	rs72627130	14	74374897	No	ENTP5	ENTP5	O75356	SL014028	Somalogic	Cis	1.06966e-20	1.76361e-13
31	No	Yes	rs72627131	14	74377608	No	ENTP5	ENTP5	O75356	SL014028	Somalogic	Cis	3.87685e-31	1.94946e-23
31	No	Yes	rs72627132	14	74379868	No	ENTP5	ENTP5	O75356	SL014028	Somalogic	Cis	2.57557e-33	1.63081e-23
31	No	Yes	rs7150972	14	74380389	No	ENTP5	ENTP5	O75356	SL014028	Somalogic	Cis	1.44798e-19	2.10726e-13
31	No	Yes	rs7156534	14	74381083	No	ENTP5	ENTP5	O75356	SL014028	Somalogic	Cis	1.44798e-19	2.10726e-13
31	No	Yes	rs116568714	14	74381477	No	ENTP5	ENTP5	O75356	SL014028	Somalogic	Cis	3.87685e-31	1.94946e-23
31	No	Yes	rs76553384	14	74383679	No	ENTP5	ENTP5	O75356	SL014028	Somalogic	Cis	1.44798e-19	2.10726e-13
31	No	Yes	rs12050300	14	74386523	No	ENTP5	ENTP5	O75356	SL014028	Somalogic	Cis	2.57557e-33	1.63081e-23
31	No	Yes	rs12050413	14	74388372	No	ENTP5	ENTP5	O75356	SL014028	Somalogic	Cis	3.87685e-31	1.94946e-23
31	No	Yes	rs17094011	14	74392128	No	ENTP5	ENTP5	O75356	SL014028	Somalogic	Cis	4.45015e-20	1.68001e-13
31	No	Yes	rs7148538	14	74392342	Yes	ENTP5	ENTP5	O75356	SL014028	Somalogic	Cis	4.1803e-20	2.7922e-13
31	No	Yes	rs17094021	14	74394295	No	ENTP5	ENTP5	O75356	SL014028	Somalogic	Cis	4.45015e-20	1.68001e-13
31	No	Yes	rs72627134	14	74395582	No	ENTP5	ENTP5	O75356	SL014028	Somalogic	Cis	2.32076e-32	2.65329e-23
31	No	Yes	rs17094045	14	74396251	No	ENTP5	ENTP5	O75356	SL014028	Somalogic	Cis	2.32076e-32	2.65329e-23
31	No	Yes	rs72627135	14	74396283	No	ENTP5	ENTP5	O75356	SL014028	Somalogic	Cis	2.32076e-32	2.65329e-23
31	No	Yes	rs113954406	14	74396434	No	ENTP5	ENTP5	O75356	SL014028	Somalogic	Cis	2.32076e-32	2.65329e-23
31	No	Yes	rs59363432	14	74397545	No	ENTP5	ENTP5	O75356	SL014028	Somalogic	Cis	4.45015e-20	1.68001e-13
31	No	Yes	rs17094056	14	74398030	No	ENTP5	ENTP5	O75356	SL014028	Somalogic	Cis	2.32076e-32	2.65329e-23
31	No	Yes	rs72627137	14	74400177	No	ENTP5	ENTP5	O75356	SL014028	Somalogic	Cis	2.32076e-32	2.65329e-23
31	No	Yes	rs17094076	14	74400492	No	ENTP5	ENTP5	O75356	SL014028	Somalogic	Cis	4.45015e-20	1.68001e-13
31	No	Yes	rs72627138	14	74401900	No	ENTP5	ENTP5	O75356	SL014028	Somalogic	Cis	4.45015e-20	1.68001e-13
31	No	Yes	chr14:74403777:D	14	74403777	No	ENTP5	ENTP5	O75356	SL014028	Somalogic	Cis	4.45015e-20	1.68001e-13
31	No	Yes	rs17094107	14	74406382	No	ENTP5	ENTP5	O75356	SL014028	Somalogic	Cis	2.32076e-32	2.65329e-23
31	No	Yes	rs75730360	14	74409035	No	ENTP5	ENTP5	O75356	SL014028	Somalogic	Cis	5.03844e-32	2.65329e-23
31	No	Yes	rs118139038	14	74415553	No	ENTP5	ENTP5	O75356	SL014028	Somalogic	Cis	1.44455e-31	5.78782e-23
31	No	Yes	rs17094157	14	74416665	No	ENTP5	ENTP5	O75356	SL014028	Somalogic	Cis	7.31698e-32	5.79347e-22
31	No	Yes	rs59892091	14	74417609	No	ENTP5	ENTP5	O75356	SL014028	Somalogic	Cis	1.44455e-31	5.78782e-23
31	No	Yes	rs146800451	14	74420620	No	ENTP5	ENTP5	O75356	SL014028	Somalogic	Cis	1.55987e-31	9.75228e-24
31	No	Yes	rs181739324	14	74423801	No	ENTP5	ENTP5	O75356	SL014028	Somalogic	Cis	9.40678e-26	1.39924e-16
31	No	Yes	rs145747095	14	74426375	No	ENTP5	ENTP5	O75356	SL014028	Somalogic	Cis	8.78601e-32	9.75228e-24
31	No	Yes	rs118113209	14	74432158	No	ENTP5	ENTP5	O75356	SL014028	Somalogic	Cis	8.78601e-32	9.75228e-24
31	No	Yes	rs146133979	14	74432423	Yes	ENTP5	ENTP5	O75356	SL014028	Somalogic	Cis	1.6552e-32	1.73645e-22
31	No	Yes	rs74492048	14	74439895	No	ENTP5	ENTP5	O75356	SL014028	Somalogic	Cis	8.78601e-32	9.75228e-24
31	No	Yes	rs17094448	14	74440119	No	ENTP5	ENTP5	O75356	SL014028	Somalogic	Cis	8.78601e-32	9.75228e-24
31	No	Yes	rs80298117	14	74447383	No	ENTP5	ENTP5	O75356	SL014028	Somalogic	Cis	8.78601e-32	9.75228e-24
31	No	Yes	rs147326645	14	74447785	No	ENTP5	ENTP5	O75356	SL014028	Somalogic	Cis	8.78601e-32	9.75228e-24
31	No	Yes	rs145826937	14	74450764	No	ENTP5	ENTP5	O75356	SL014028	Somalogic	Cis	8.78601e-32	9.75228e-24
31	No	Yes	rs143998887	14	74451938	No	ENTP5	ENTP5	O75356	SL014028	Somalogic	Cis	8.78601e-32	9.75228e-24
31	No	Yes	rs58199545	14	74452495	No	ENTP5	ENTP5	O75356	SL014028	Somalogic	Cis	8.78601e-32	9.75228e-24
31	No	Yes	rs77321049	14	74455219	No	ENTP5	ENTP5	O75356	SL014028	Somalogic	Cis	8.78601e-32	9.75228e-24
31	No	Yes	rs143844167	14	74455772	No	ENTP5	ENTP5	O75356	SL014028	Somalogic	Cis	8.78601e-32	9.75228e-24
31	No	Yes	rs142489916	14	74456266	No	ENTP5	ENTP5	O75356	SL014028	Somalogic	Cis	8.78601e-32	9.75228e-24
31	No	Yes	rs80083802	14	74456996	No	ENTP5	ENTP5	O75356	SL014028	Somalogic	Cis	8.78601e-32	9.75228e-24
31	No	Yes	rs78742875	14	74457214	No	ENTP5	ENTP5	O75356	SL014028	Somalogic	Cis	8.78601e-32	9.75228e-24
31	No	Yes	chr14:74458729:I	14	74458729	No	ENTP5	ENTP5	O75356	SL014028	Somalogic	Cis	8.78601e-32	9.75228e-24
31	No	Yes	rs112965033	14	74461117	No	ENTP5	ENTP5	O75356	SL014028	Somalogic	Cis	2.83766e-31	8.73356e-24
31	No	Yes	rs113257091	14	74461121	No	ENTP5	ENTP5	O75356	SL014028	Somalogic	Cis	6.14084e-32	1.70496e-23
31	No	Yes	rs73301475	14	74462868	No	ENTP5	ENTP5	O75356	SL014028	Somalogic	Cis	6.14084e-32	1.70496e-23
31	No	Yes	rs73301477	14	74463560	No	ENTP5	ENTP5	O75356	SL014028	Somalogic	Cis	6.14084e-32	1.70496e-23
[truncated: 3,916 more rows]
